# Supplementary material for: Two miRNA prognostic signatures of head and neck squamous cell carcinoma: A bioinformatic analysis based on the TCGA dataset
Source: Cancer Med. 2020 Feb 17;9(8):2631–42. doi: 10.1002/cam4.2915 (PMC7163094; doi:10.1002/cam4.2915)
Supplement: Supplementary file 1 [file CAM4-9-2631-s001.xls]

## Sheet: TableS1
sampleID	_EVENT	OS.time	age_at_initial_pathologic_diagnosis	alcohol_history_documented	anatomic_neoplasm_subdivision	clinical_M	clinical_N	clinical_T	clinical_stage	gender	neoplasm_histologic_grade	MIMAT0019868	MIMAT0019869	MIMAT0019860	MIMAT0019861	MIMAT0019862	MIMAT0019864	MIMAT0019865	MIMAT0019866	MIMAT0019867	MIMAT0027483	MIMAT0027482	MIMAT0027481	MIMAT0027480	MIMAT0027487	MIMAT0027486	MIMAT0027485	MIMAT0027484	MIMAT0027489	MIMAT0027488	MIMAT0030979	MIMAT0027551	MIMAT0027550	MIMAT0027553	MIMAT0027552	MIMAT0027555	MIMAT0027554	MIMAT0027557	MIMAT0027556	MIMAT0000765	MIMAT0000764	MIMAT0000761	MIMAT0000760	MIMAT0000763	MIMAT0000762	MIMAT0002891	MIMAT0002890	MIMAT0019048	MIMAT0019049
TCGA-4P-AA8J-01	0	102	66	NO	Oral Tongue	M0	N2a	T4a	Stage IVA	MALE	G2	NA	NA	NA	NA	0.349308	NA	0.752684	0.1852	NA	0.1852	NA	NA	NA	NA	0.1852	NA	NA	NA	NA	NA	NA	NA	NA	NA	NA	NA	NA	NA	1.84914	4.1129	4.5356	4.49232	8.64408	4.06649	1.24484	2.84089	NA	NA
TCGA-BA-5149-01	1	806	47	YES	Floor of mouth	M0	N2b	T3	Stage IVA	MALE	G2	NA	NA	NA	NA	NA	0.510818	NA	NA	0.510818	NA	NA	NA	NA	NA	0.510818	NA	NA	NA	NA	NA	NA	NA	NA	NA	NA	0.5108	NA	NA	2.60838	6.3527	4.94208	4.54256	7.78839	4.97162	1.91132	3.27942	NA	NA
TCGA-BA-5152-01	0	1288	56	YES	Alveolar Ridge	M0	N0	T4a	Stage IVA	MALE	G2	NA	NA	NA	NA	NA	NA	NA	NA	NA	NA	NA	NA	NA	NA	1.2248	NA	NA	NA	NA	NA	NA	NA	NA	0.4161	NA	NA	NA	NA	3.00374	4.06289	4.37331	3.58888	8.79758	4.48522	1.73996	1.41767	NA	NA
TCGA-BA-5555-01	0	520	54	YES	Larynx	M0	N2c	T2	Stage IVA	MALE	G2	NA	0.233	NA	NA	NA	NA	NA	NA	0.43355	NA	NA	NA	NA	NA	0.233	NA	NA	NA	NA	NA	NA	NA	0.233	NA	NA	NA	NA	NA	3.87488	5.96618	4.85133	4.77027	8.08351	4.8513	1.54983	0.4335	NA	NA
TCGA-BA-5556-01	0	725	58	YES	Floor of mouth	M0	N0	T2	Stage II	FEMALE	G3	0.8232	0.4695	NA	NA	NA	NA	NA	NA	NA	NA	NA	NA	NA	0.4695	NA	NA	NA	NA	NA	NA	NA	NA	NA	NA	NA	NA	NA	NA	3.0545	5.2005	4.22441	5.007	8.74905	3.81537	2.38709	0.8232	0.4695	NA
TCGA-BA-5557-01	0	623	41	YES	Oral Tongue	M0	N2	T2	Stage IVA	FEMALE	G2	NA	0.4847	NA	NA	NA	NA	NA	NA	NA	0.2626	NA	NA	NA	NA	0.484682	NA	NA	NA	NA	NA	NA	NA	NA	NA	NA	NA	NA	NA	2.99768	5.43699	4.08496	4.49569	8.55268	3.50852	1.48378	3.13513	NA	NA
TCGA-BA-5558-01	0	1995	65	YES	Hard Palate	M0	N1	T4a	Stage IVA	MALE	G1	NA	NA	NA	NA	NA	0.4506	NA	NA	NA	NA	NA	NA	NA	NA	0.4506	NA	0.2428	NA	NA	NA	NA	NA	NA	NA	NA	0.2428	NA	NA	2.77948	4.99082	4.31334	3.39678	7.68999	4.9051	1.40584	1.83445	NA	NA
TCGA-BA-5559-01	1	2083	71	YES	Tonsil	M0	N2b	T3	Stage IVA	MALE	G3	0.3146	0.3146	NA	NA	0.572728	NA	NA	0.791582	NA	NA	NA	NA	NA	NA	NA	NA	NA	NA	NA	NA	NA	NA	NA	NA	NA	NA	NA	NA	3.13695	4.07348	3.28851	3.63818	7.66688	3.09641	0.791582	1.67483	NA	NA
TCGA-BA-6868-01	1	472	53	YES	Larynx	M0	N3	T3	Stage IVB	MALE	G2	NA	NA	NA	NA	NA	NA	NA	NA	0.4077	NA	NA	NA	NA	0.4077	NA	NA	NA	NA	0.4077	NA	0.4077	NA	NA	NA	NA	NA	NA	NA	2.56023	6.29257	4.19427	4.14185	7.56536	4.9712	1.85296	1.5653	NA	NA
TCGA-BA-6869-01	0	644	62	YES	Larynx	M0	N0	T3	Stage III	MALE	G2	NA	NA	NA	NA	NA	NA	0.361423	NA	0.192	NA	NA	NA	NA	NA	0.513004	NA	NA	NA	NA	NA	NA	NA	NA	NA	NA	NA	NA	NA	5.55818	4.74987	4.93575	3.80245	7.93143	4.66336	0.775456	0.775436	NA	NA
TCGA-BA-6870-01	1	451	60	YES	Larynx	M1	N2c	T3	Stage IVC	FEMALE	G2	NA	NA	NA	NA	NA	0.977099	NA	NA	NA	NA	NA	NA	NA	NA	0.718622	NA	NA	0.4036	NA	NA	NA	NA	NA	NA	NA	NA	NA	NA	2.83465	4.94019	3.98643	3.32755	8.97534	4.17871	2.28511	1.38637	0.977099	NA
TCGA-BA-6871-01	1	108	75	YES	Base of tongue	M0	N2b	T3	Stage IVA	MALE	G2	NA	NA	NA	NA	NA	NA	0.4892	NA	NA	NA	NA	NA	NA	NA	NA	NA	NA	NA	NA	NA	0.2652	NA	NA	NA	NA	NA	NA	NA	2.89879	4.53605	3.2747	4.81991	6.72161	4.87054	2.33237	2.27334	0.2652	NA
TCGA-BA-6872-01	1	384	47	YES	Floor of mouth	M0	N2c	T3	Stage IVA	MALE	G2	NA	NA	NA	NA	NA	NA	0.553949	NA	0.3034	NA	NA	NA	NA	NA	NA	NA	NA	NA	NA	NA	NA	NA	NA	NA	NA	NA	NA	NA	1.83764	4.89642	3.61264	4.38478	6.84503	4.85036	2.62021	2.31564	NA	0.3034
TCGA-BA-6873-01	0	122	28	YES	Oral Tongue	M0	N2b	T2	Stage IVA	MALE	G2	NA	0.5377	NA	NA	0.2938	NA	0.2938	NA	NA	NA	NA	NA	NA	NA	0.746331	NA	NA	NA	NA	NA	0.2938	NA	NA	NA	NA	NA	NA	NA	1.70413	3.79416	3.72194	4.64032	7.70888	5.58418	2.63095	3.15449	NA	NA
TCGA-BA-7269-01	0	1273	61	YES	Oral Tongue	M0	N1	T2	Stage III	MALE	G1	NA	NA	NA	NA	NA	0.2743	NA	NA	NA	NA	NA	NA	NA	NA	NA	NA	NA	NA	NA	NA	NA	NA	NA	NA	NA	NA	NA	NA	3.71663	2.6405	2.86447	1.89625	4.3995	3.19651	0.703297	3.16321	NA	NA
TCGA-BA-A4IF-01	0	895	59	YES	Oropharynx	M0	N0	T4	Stage IVA	MALE	G2	NA	NA	0.3852	NA	NA	NA	NA	NA	0.3852	NA	NA	NA	NA	NA	0.689	NA	NA	NA	NA	NA	NA	NA	NA	NA	NA	NA	NA	NA	4.27533	7.71035	6.06184	4.08024	9.21243	5.29494	3.54999	2.56	NA	NA
TCGA-BA-A4IG-01	0	855	77	YES	Base of tongue	M0	N2	T2	Stage IVA	MALE	G3	NA	NA	NA	NA	NA	0.9409	NA	NA	NA	NA	NA	NA	NA	NA	NA	NA	NA	NA	NA	NA	NA	NA	NA	NA	NA	NA	NA	NA	2.70449	6.12888	5.82389	4.01572	7.98827	5.16797	2.48505	0.5458	0.5458	NA
TCGA-BA-A4IH-01	0	622	57	YES	Tonsil	M0	N2b	T2	Stage IVA	MALE	G3	NA	NA	0.3	NA	NA	0.548228	0.3	NA	NA	NA	NA	NA	NA	NA	0.548228	NA	NA	NA	NA	NA	NA	NA	NA	NA	NA	NA	NA	NA	3.32388	4.54956	3.89408	2.94529	9.81417	3.7528	2.43066	1.10813	NA	NA
TCGA-BA-A4II-01	0	918	46	YES	Oropharynx	M0	N0	T1	Stage I	MALE	G1	NA	NA	NA	NA	NA	NA	0.532195	NA	NA	NA	NA	0.2905	NA	NA	0.2905	NA	NA	NA	NA	NA	NA	NA	NA	NA	NA	NA	NA	NA	0.73915	4.90662	3.97458	3.46423	10.7303	3.93301	1.3569	3.10151	NA	NA
TCGA-BA-A6D8-01	0	850	59	YES	Floor of mouth	M0	N2c	T4a	Stage IVA	MALE	G2	NA	NA	NA	NA	NA	NA	0.2641	NA	NA	NA	NA	NA	NA	NA	1.0031	NA	NA	NA	NA	NA	0.2641	NA	0.487253	NA	NA	NA	NA	NA	2.3269	5.37753	5.13525	3.26857	9.73849	5.00592	2.32689	2.63746	NA	NA
TCGA-BA-A6DA-01	0	351	41	YES	Larynx	M0	N2c	T4a	Stage IVA	FEMALE	G2	NA	NA	NA	NA	NA	NA	0.2149	NA	NA	NA	NA	NA	NA	NA	0.2149	NA	NA	NA	NA	NA	NA	NA	NA	NA	NA	NA	NA	NA	2.79586	4.73037	5.27028	2.9538	9.43765	4.17232	1.19235	2.12893	NA	NA
TCGA-BA-A6DB-01	0	216	24	YES	Oral Tongue	M0	N0	T2	Stage II	FEMALE	G1	NA	0.284588	NA	NA	0.627677	NA	0.1493	0.1493	0.1493	NA	NA	NA	NA	NA	NA	NA	NA	NA	NA	NA	NA	NA	NA	NA	NA	NA	NA	NA	2.05695	4.51785	3.5729	3.01524	9.67374	2.78372	0.726001	4.33517	NA	NA
TCGA-BA-A6DD-01	1	173	44	YES	Floor of mouth	M0	N2c	T4a	Stage IVA	MALE	G2	NA	0.3117	NA	NA	NA	NA	0.785369	NA	NA	NA	NA	NA	NA	NA	NA	NA	NA	NA	NA	NA	NA	NA	0.3117	NA	NA	NA	NA	NA	1.77056	5.35027	4.25463	3.56719	9.26624	3.62471	1.14135	2.60048	NA	NA
TCGA-BA-A6DE-01	0	440	70	YES	Oral Tongue	M0	N0	T3	Stage III	FEMALE	G2	1.3541	NA	NA	NA	NA	NA	NA	NA	NA	NA	NA	NA	NA	NA	0.758445	NA	NA	NA	NA	NA	NA	NA	NA	NA	NA	NA	NA	NA	2.81823	7.14569	5.71046	3.97266	10.1065	4.59537	3.85691	1.69958	NA	NA
TCGA-BA-A6DF-01	1	238	80	YES	Floor of mouth	M0	N2b	T4a	Stage IVA	FEMALE	G2	NA	NA	NA	NA	NA	NA	0.5694	NA	NA	NA	NA	NA	NA	NA	NA	NA	NA	NA	NA	NA	NA	NA	NA	NA	NA	NA	NA	NA	2.35412	5.24856	3.78901	3.54167	9.01888	3.38349	2.66056	1.29379	NA	NA
TCGA-BA-A6DG-01	1	69	49	YES	Oral Tongue	M0	N2b	T4a	Stage IVA	MALE	G2	NA	NA	NA	NA	NA	0.2785	0.712606	NA	NA	NA	NA	NA	NA	NA	1.04588	NA	NA	NA	NA	NA	NA	NA	NA	NA	NA	NA	NA	NA	3.71547	6.14203	4.91503	3.37413	10.4451	3.69192	1.64581	3.00472	NA	NA
TCGA-BA-A6DI-01	1	336	62	YES	Larynx	M0	N0	T3	Stage III	MALE	G2	NA	NA	NA	NA	NA	NA	0.3012	NA	NA	NA	NA	NA	NA	NA	0.3012	NA	NA	NA	NA	NA	0.3012	NA	0.550248	NA	NA	NA	NA	NA	1.82939	5.37148	5.19071	3.3298	9.67437	4.4526	1.73191	0.762612	NA	NA
TCGA-BA-A6DJ-01	1	407	62	YES	Alveolar Ridge	M0	N2b	T4	Stage IVA	MALE	G2	NA	NA	NA	NA	NA	NA	NA	0.3289	NA	NA	NA	NA	NA	NA	0.5966	NA	NA	NA	NA	NA	NA	0.3289	NA	NA	NA	NA	NA	NA	3.07488	5.79558	4.70575	3.78699	9.65206	3.38886	1.83217	2.02602	NA	NA
TCGA-BA-A6DL-01	0	623	59	YES	Oropharynx	M0	N0	T3	Stage III	MALE	G2	NA	NA	NA	NA	NA	NA	0.7368	NA	NA	NA	NA	NA	NA	NA	NA	NA	NA	NA	NA	NA	NA	NA	NA	NA	NA	NA	NA	NA	4.62415	8.81982	6.18945	4.02943	9.59897	5.81556	3.27267	2.11517	NA	NA
TCGA-BA-A8YP-01	0	499	50	YES	Oropharynx	M0	N3	T4	Stage IVB	MALE	G2	NA	NA	NA	NA	NA	0.3314	NA	NA	NA	NA	NA	NA	NA	NA	0.3314	NA	NA	NA	NA	NA	NA	NA	NA	NA	NA	NA	NA	NA	2.43016	4.73137	5.42055	5.26462	8.38304	6.46391	2.49769	2.35935	NA	NA
TCGA-BB-4217-01	0	187	68	YES	Larynx	M0	N2c	T4a	Stage IVA	MALE	G3	0.3303	0.3303	NA	NA	1.83696	NA	0.3303	1.02077	NA	NA	NA	NA	NA	NA	0.3303	NA	NA	NA	NA	NA	NA	NA	NA	NA	NA	NA	NA	NA	2.89361	3.71044	4.16817	5.556	7.94039	4.76763	1.61255	1.48575	0.3303	NA
TCGA-BB-4227-01	0	134	66	YES	Hypopharynx	M0	N2b	T4a	Stage IVA	MALE	G2	NA	NA	NA	NA	NA	NA	0.2306	NA	NA	NA	NA	NA	NA	NA	NA	NA	NA	NA	NA	NA	NA	NA	NA	NA	NA	NA	NA	NA	2.10214	4.44626	3.61667	3.71516	7.2261	4.98547	1.25503	0.75983	0.604068	NA
TCGA-BB-7861-01	0	682	56	NO	Base of tongue	M0	N1	TX	Stage III	MALE		NA	NA	0.1784	NA	2.38183	0.1784	0.1784	0.1784	0.83974	NA	NA	NA	NA	0.1784	0.61024	NA	NA	NA	NA	NA	NA	NA	NA	NA	NA	NA	NA	NA	2.41784	4.60278	4.59491	5.04948	7.50662	5.60042	1.36702	0.1784	0.1784	NA
TCGA-BB-7862-01	0	1117	67	YES	Larynx	M0	N2b	T2	Stage IVA	MALE	G3	NA	NA	NA	NA	NA	NA	NA	NA	NA	NA	NA	NA	NA	0.9408	0.9408	NA	NA	NA	NA	NA	NA	NA	NA	NA	NA	NA	NA	NA	2.22602	6.23825	5.05257	6.58077	7.50181	5.7881	1.5055	2.48493	NA	NA
TCGA-BB-7863-01	0	1025	43	YES	Oral Tongue	M0	N0	T3	Stage III	FEMALE	G2	NA	NA	NA	NA	NA	NA	NA	NA	NA	NA	NA	NA	NA	NA	1.1093	NA	NA	NA	NA	NA	NA	NA	NA	NA	NA	NA	NA	NA	1.72893	6.8956	4.95858	6.27413	7.06724	5.15886	1.729	2.99001	NA	NA
TCGA-BB-7864-01	0	1527	61	YES	Larynx	M0	N2c	T3	Stage IVA	MALE	G2	NA	NA	NA	NA	NA	NA	0.478386	NA	0.478411	NA	0.2589	NA	NA	NA	0.1353	NA	NA	NA	NA	NA	NA	NA	NA	NA	NA	NA	NA	NA	2.21316	5.43191	5.92979	5.20851	8.43957	5.88487	2.01689	1.5198	0.1353	0.2589
TCGA-BB-7866-01	0	1368	40	NO	Tonsil	M0	N1	T3	Stage III	MALE	GX	NA	NA	NA	NA	0.3511	0.63326	NA	NA	0.6333	NA	NA	NA	NA	0.8692	NA	NA	NA	NA	NA	NA	NA	NA	NA	NA	NA	NA	NA	NA	3.48485	6.83266	5.25551	6.03301	7.82281	4.96859	2.57531	0.63326	0.3511	NA
TCGA-BB-7870-01	0	2016	58	YES	Larynx	M0	N2b	T3	Stage IVA	MALE	G3	NA	NA	NA	NA	0.495809	0.6917	0.2691	0.691676	0.2691	NA	NA	0.2691	NA	0.2691	1.28414	NA	NA	NA	NA	NA	0.2691	NA	NA	0.2691	NA	0.2691	NA	NA	3.75577	7.35225	6.30982	6.55913	7.64311	6.20944	3.75574	1.15728	NA	NA
TCGA-BB-7871-01	0	750	64	YES	Base of tongue	M0	N2c	T4a	Stage IVA	FEMALE	G2	NA	0.1326	NA	NA	NA	NA	0.254032	NA	NA	NA	NA	NA	NA	NA	0.254032	NA	NA	NA	NA	NA	NA	NA	0.1326	NA	NA	NA	NA	NA	2.2196	4.78479	4.83918	5.63246	6.48928	4.41335	1.28909	2.76025	NA	NA
TCGA-BB-7872-01	0	1168	63	YES	Oral Tongue	M0	N2c	T2	Stage IVA	MALE	G3	NA	NA	0.260644	NA	0.4814	0.580222	0.1362	NA	0.1362	NA	NA	NA	NA	0.1362	0.580177	NA	NA	NA	NA	NA	NA	NA	NA	NA	NA	NA	NA	NA	2.75338	5.38524	5.27882	5.00852	8.33713	4.42597	2.39446	1.9893	0.2607	0.1362
TCGA-BB-8596-01	0	2161	69	YES	Hypopharynx	M0	N1	T4	Stage IVA	FEMALE	G3	NA	0.287318	NA	NA	0.1508	NA	NA	NA	NA	NA	NA	NA	NA	0.4121	NA	NA	NA	NA	NA	NA	NA	NA	NA	NA	NA	NA	NA	NA	2.2131	4.97349	4.14088	4.14985	9.0305	4.14984	1.07177	2.52077	NA	NA
TCGA-BB-8601-01	0	624	84	YES	Floor of mouth	M0	N0	T2	Stage II	MALE	G2	NA	NA	NA	NA	NA	NA	0.2324	NA	NA	NA	NA	NA	NA	NA	0.432505	NA	NA	NA	NA	NA	NA	NA	NA	NA	NA	NA	NA	NA	2.05193	5.49356	3.98728	5.25684	7.20964	5.37702	1.26213	0.2324	NA	NA
TCGA-BB-A5HU-01	0	782	47	YES	Oral Cavity	M0	N2b	T4	Stage IVA	MALE	G2	NA	NA	NA	NA	NA	NA	NA	NA	NA	NA	NA	NA	NA	NA	0.7929	NA	NA	NA	NA	NA	NA	NA	NA	NA	NA	NA	NA	NA	2.43168	4.86808	4.18708	3.44488	8.90055	3.71012	2.1031	2.33028	NA	NA
TCGA-BB-A5HY-01	1	321	64	YES	Hypopharynx	M0	N2b	T3	Stage IVA	MALE	G3	NA	NA	NA	NA	NA	0.4577	1.08415	NA	NA	NA	NA	NA	NA	NA	NA	NA	NA	NA	NA	NA	NA	NA	NA	NA	NA	NA	NA	NA	2.87732	6.18369	5.5864	3.51789	10.0689	4.83948	2.45433	1.3182	NA	NA
TCGA-BB-A5HZ-01	0	827	65	YES	Oral Cavity	M0	N1	T4	Stage IVA	MALE	G2	NA	NA	NA	NA	NA	0.351	NA	NA	NA	NA	NA	NA	NA	NA	0.351	NA	NA	NA	NA	NA	NA	NA	NA	NA	NA	NA	NA	NA	3.37364	5.15804	5.07795	3.07668	9.09226	3.98851	2.97924	2.50646	NA	NA
TCGA-BB-A6UO-01	1	268	61	NO	Oral Tongue	MX	N2	T3	Stage IVA	FEMALE	G2	NA	NA	NA	NA	NA	NA	0.2012	NA	NA	NA	NA	NA	NA	NA	0.805829	NA	NA	NA	NA	NA	NA	NA	NA	NA	NA	NA	NA	NA	1.55831	4.56027	4.25582	4.0366	8.42538	4.1504	1.62986	2.60581	NA	NA
TCGA-C9-A47Z-01	1	191	72	NO	Oral Tongue	M0	N1	T2	Stage III	FEMALE	G1	NA	NA	NA	NA	NA	NA	0.3434	NA	NA	NA	NA	NA	NA	0.3434	0.852981	NA	NA	NA	NA	NA	NA	NA	NA	NA	NA	NA	NA	NA	0.620574	5.18889	5.60205	5.20998	7.68317	5.21	2.47742	1.38541	NA	NA
TCGA-C9-A480-01	0	386	45	NO	Oral Tongue	M0	N0	T3	Stage III	FEMALE	G1	NA	0.3489	NA	NA	NA	NA	0.62964	NA	NA	NA	NA	NA	NA	NA	0.62964	NA	NA	NA	NA	NA	NA	NA	NA	NA	NA	NA	NA	NA	2.5668	5.31652	5.29658	5.35566	7.95138	3.84867	2.42699	1.54359	0.3489	NA
TCGA-CN-4733-01	0	1586	61	NO	Oral Tongue	M0	N0	T1	Stage I	MALE	G3	NA	NA	NA	NA	0.1752	0.1752	0.600805	NA	NA	NA	NA	NA	NA	NA	0.472427	NA	NA	NA	NA	NA	NA	NA	NA	NA	NA	NA	NA	NA	2.12351	2.79499	2.20659	3.01838	7.5927	3.12901	0.331409	2.16569	NA	NA
TCGA-CN-4738-01	1	436	53	YES	Larynx	M0	N0	T4a	Stage IVA	MALE	G2	NA	NA	NA	NA	NA	0.940103	NA	NA	NA	NA	NA	NA	NA	NA	NA	NA	NA	NA	NA	NA	NA	NA	NA	NA	NA	NA	NA	NA	3.1135	4.56425	3.47303	2.95162	8.83289	3.34848	0.689249	0.940103	NA	NA
TCGA-CN-4739-01	1	1394	71	YES	Larynx	M0	N0	T4a	Stage IVA	MALE	G2	NA	NA	NA	NA	NA	NA	0.717014	NA	0.4026	NA	NA	NA	NA	NA	0.4026	NA	NA	NA	NA	NA	NA	NA	NA	NA	NA	NA	NA	NA	3.07095	4.68842	4.84205	4.72399	8.66045	5.33155	1.70185	1.19378	0.4026	NA
TCGA-CN-4742-01	1	397	48	YES	Oral Tongue	M0	N1	T4a	Stage IVA	FEMALE	G3	NA	NA	NA	NA	NA	NA	NA	NA	NA	NA	0.1482	NA	NA	NA	0.1482	NA	NA	NA	NA	NA	NA	NA	NA	NA	NA	NA	NA	NA	3.43879	4.37825	4.19441	4.521	7.7888	4.19439	1.50539	3.23843	NA	NA
TCGA-CN-5358-01	1	261	60	YES	Floor of mouth	M0	N1	T2	Stage III	MALE	G2	0.2046	0.2046	NA	NA	NA	0.383755	0.2046	NA	0.5432	NA	NA	NA	NA	0.2046	0.54314	NA	NA	NA	NA	NA	NA	NA	NA	NA	NA	NA	NA	NA	2.69738	4.36871	3.58168	4.11321	8.94169	3.70479	1.33557	3.99414	NA	NA
TCGA-CN-5370-01	1	259	78	YES	Oral Tongue	M0	N0	T2	Stage II	MALE	G3	NA	0.305642	NA	NA	0.1609	0.557681	0.305642	NA	0.437178	NA	NA	NA	NA	NA	NA	NA	NA	NA	NA	NA	NA	NA	NA	NA	NA	NA	NA	NA	3.13521	3.19222	3.80497	3.21067	8.48424	4.90227	1.52988	3.22902	NA	NA
TCGA-CN-6010-01	0	1523	53	YES	Larynx	M0	N0	T4a	Stage IVA	MALE	G2	0.386	0.690221	NA	NA	0.386	NA	NA	NA	NA	NA	NA	NA	NA	NA	NA	0.386	NA	NA	NA	NA	NA	NA	NA	NA	NA	NA	NA	NA	2.40455	3.47552	2.70526	4.05705	7.25598	4.77513	1.15512	0.941329	NA	NA
TCGA-CN-6011-01	0	933	57	YES	Alveolar Ridge	M0	N0	T4a	Stage IVA	MALE	G3	NA	NA	NA	NA	0.817663	NA	NA	NA	NA	0.466	NA	NA	NA	NA	NA	NA	NA	NA	NA	NA	NA	NA	NA	NA	NA	NA	NA	NA	0.466	5.04546	3.76351	4.75086	7.07894	4.64494	NA	1.71695	NA	NA
TCGA-CN-6012-01	0	1460	66	NO	Larynx	M0	N1	T3	Stage III	MALE	G2	NA	NA	NA	NA	NA	NA	0.2019	NA	NA	NA	NA	NA	NA	0.3791	NA	NA	NA	NA	NA	NA	NA	NA	NA	NA	NA	NA	NA	NA	3.6859	4.22719	3.87506	3.6169	7.27894	4.68878	1.32339	2.00184	NA	NA
TCGA-CN-6013-01	1	727	56	YES	Alveolar Ridge	M0	N2b	T4a	Stage IVA	MALE	G3	0.659243	NA	NA	NA	0.2547	0.2547	0.2547	NA	NA	NA	NA	NA	NA	NA	NA	NA	NA	NA	NA	NA	NA	NA	NA	NA	NA	NA	NA	NA	2.44388	4.77883	3.58567	4.00545	7.18608	3.84026	1.64337	1.23364	NA	NA
TCGA-CN-6016-01	0	1443	64	YES	Floor of mouth	M0	N1	T4a	Stage IVA	MALE	G2	NA	0.1146	NA	NA	0.1146	NA	0.2208	NA	NA	NA	0.1146	NA	NA	NA	0.1146	NA	NA	NA	NA	NA	0.1146	0.1146	NA	NA	NA	NA	NA	NA	2.07913	3.26321	2.92912	3.64338	7.33931	3.02018	0.581315	3.38246	NA	NA
TCGA-CN-6017-01	1	853	55	YES	Oral Tongue	M0	N1	T2	Stage III	MALE	G2	0.2327	0.2327	NA	NA	0.2327	NA	0.2327	NA	NA	NA	NA	NA	NA	NA	0.906974	NA	NA	NA	NA	NA	NA	0.433	NA	NA	NA	NA	NA	NA	3.76556	4.24987	3.56681	3.58798	8.73202	3.43301	1.36459	4.62208	NA	NA
TCGA-CN-6018-01	1	580	85	NO	Oral Cavity	M0	N2c	T4a	Stage IVA	FEMALE	G2	NA	0.1641	NA	NA	0.0844	0.239691	0.507591	NA	0.0844	NA	NA	NA	NA	NA	0.311496	NA	NA	NA	NA	NA	NA	NA	NA	NA	NA	NA	NA	NA	2.10874	4.73343	4.61077	3.30969	9.0609	4.39227	1.35971	2.76189	0.311496	NA
TCGA-CN-6019-01	0	1038	61	YES	Oral Tongue	M0	N0	T4a	Stage IVA	MALE	G2	0.1338	0.256237	NA	NA	NA	NA	NA	NA	0.1338	NA	NA	NA	NA	NA	0.369092	NA	NA	NA	NA	NA	NA	NA	NA	NA	NA	NA	NA	NA	5.07305	5.24193	3.57135	2.7095	6.98407	3.1176	0.473856	3.97071	0.36915	NA
TCGA-CN-6020-01	1	205	58	YES	Oral Cavity	M0	N2c	T3	Stage IVA	MALE	G2	NA	NA	NA	NA	NA	NA	NA	NA	NA	NA	NA	NA	NA	0.2767	NA	NA	NA	NA	NA	NA	0.5088	NA	NA	NA	NA	NA	NA	0.2767	2.65201	4.53592	3.65851	3.94261	8.80781	4.50943	1.31027	2.65195	NA	NA
TCGA-CN-6021-01	1	276	63	NO	Larynx	M0	N0	T3	Stage III	FEMALE	G2	NA	0.2328	NA	NA	NA	0.2328	NA	NA	NA	NA	NA	NA	NA	NA	0.2328	NA	NA	NA	NA	NA	NA	NA	NA	NA	NA	NA	NA	NA	2.96891	5.83383	4.09684	4.65344	8.00871	4.99979	1.92665	2.11344	NA	NA
TCGA-CN-6022-01	1	281	49		Larynx	M0	N1	T4a	Stage IVA	MALE	G3	0.1653	0.1653	NA	NA	0.1653	NA	0.1653	NA	0.1653	NA	NA	NA	NA	NA	0.3135	NA	NA	NA	NA	NA	NA	NA	NA	NA	NA	NA	NA	NA	3.60479	4.22643	3.60476	3.63326	7.97721	4.61739	1.14652	3.46904	NA	NA
TCGA-CN-6023-01	0	1584	73	YES	Larynx	M0	N0	T4a	Stage IVA	MALE	GX	0.3372	NA	NA	NA	0.8398	NA	NA	NA	NA	NA	NA	NA	NA	NA	NA	NA	NA	NA	NA	NA	NA	NA	NA	NA	NA	NA	NA	NA	2.70685	5.20187	4.42865	3.97666	7.39609	5.43038	0.610327	0.839862	NA	NA
TCGA-CN-6024-01	1	337	66	YES	Oral Tongue	M0	N2	T4a	Stage IVA	MALE	G2	NA	NA	NA	NA	NA	NA	0.662406	0.6624	0.473519	NA	NA	NA	NA	NA	NA	NA	NA	NA	0.2561	NA	NA	NA	NA	NA	NA	NA	NA	NA	2.50128	5.01234	3.97849	4.13025	6.78865	4.75648	0.8295	3.28409	0.2561	NA
TCGA-CN-6988-01	0	318	47	YES	Larynx	M0	N2b	T4a	Stage IVA	MALE	G3	NA	NA	NA	NA	0.3494	NA	NA	NA	NA	NA	NA	NA	NA	NA	NA	0.3494	NA	NA	0.3494	NA	NA	0.3494	NA	NA	NA	NA	NA	NA	2.35359	3.90476	3.87806	4.46619	6.96758	5.20569	0.865596	2.10054	NA	NA
TCGA-CN-6989-01	1	980	64	YES	Larynx	M0	N2b	T3	Stage IVA	MALE	G2	NA	NA	NA	NA	NA	NA	NA	NA	0.3284	NA	NA	NA	NA	NA	NA	NA	NA	NA	NA	NA	NA	NA	NA	NA	NA	NA	NA	NA	3.70214	2.11214	1.60654	1.83042	4.58544	2.61182	NA	2.48582	NA	NA
TCGA-CN-6992-01	0	1066	61	YES	Larynx	M0	N1	T4a	Stage IVA	MALE	G2	NA	NA	NA	NA	NA	NA	NA	NA	NA	NA	NA	NA	NA	NA	0.969215	NA	NA	NA	NA	NA	NA	NA	NA	NA	NA	NA	NA	NA	3.55749	3.2295	4.52522	4.74719	6.74874	6.29151	1.54378	1.2849	NA	NA
TCGA-CN-6994-01	0	1183	67		Oral Cavity	M0	N2b	T4a	Stage IVA	MALE	G2	NA	0.333	NA	NA	0.1761	0.1761	0.333	NA	NA	NA	NA	NA	NA	NA	NA	NA	NA	NA	NA	NA	NA	NA	0.333	NA	NA	NA	NA	NA	1.6812	2.63059	2.82813	2.90516	5.96362	3.70856	0.474542	1.84653	NA	NA
TCGA-CN-6995-01	1	112	78	NO	Floor of mouth	M0	N1	T4a	Stage IVA	MALE	G2	NA	0.2421	NA	NA	0.2421	NA	0.2421	NA	NA	0.2421	NA	NA	NA	NA	0.2421	NA	NA	NA	NA	NA	NA	NA	NA	NA	NA	NA	NA	NA	2.37898	5.69442	4.47186	4.63988	7.7316	5.22314	1.0677	1.58951	NA	NA
TCGA-CN-6996-01	1	530	58	NO	Oral Tongue	M0	N2b	T3	Stage IVA	FEMALE	G2	NA	NA	NA	NA	0.6233	NA	0.623276	NA	NA	NA	NA	NA	NA	0.2389	NA	NA	NA	NA	NA	NA	NA	NA	NA	NA	NA	NA	NA	NA	2.97176	4.39196	4.16447	3.99556	8.98272	3.72778	1.0571	4.7708	NA	0.2389
TCGA-CN-6997-01	1	988	66	NO	Larynx	M0	N2	T4a	Stage IVA	MALE	G3	0.3015	NA	NA	NA	0.3015	NA	NA	NA	0.550753	NA	0.3015	NA	NA	NA	NA	NA	NA	NA	NA	NA	NA	NA	NA	NA	NA	NA	NA	NA	3.03649	4.95338	4.3592	4.57147	7.07542	5.85654	1.25972	3.07681	NA	NA
TCGA-CN-6998-01	1	357	53	NO	Oral Tongue	M0	N1	T4a	Stage IVA	MALE	G2	NA	NA	0.233	NA	0.233	NA	0.609593	NA	0.233	NA	NA	NA	NA	0.233	0.43355	NA	NA	NA	NA	NA	NA	NA	0.233	NA	NA	0.233	NA	NA	2.11423	4.81569	5.11465	5.49142	7.61762	5.45153	2.96983	2.60456	0.233	NA
TCGA-CN-A497-01	0	1065	63	NO	Larynx	M0	N2c	T2	Stage IVA	MALE	G2	0.1831	NA	NA	NA	NA	NA	0.1831	0.1831	0.1831	0.1831	NA	NA	NA	NA	0.1831	NA	NA	NA	NA	NA	NA	0.1831	0.1831	NA	NA	NA	NA	NA	3.18859	5.34954	5.03525	4.24736	9.90409	4.83779	1.66205	2.08636	NA	NA
TCGA-CN-A498-01	1	773	61	NO	Base of tongue	M0	N0	T2	Stage II	FEMALE	G1	NA	NA	NA	NA	0.3271	0.3271	0.593572	NA	NA	NA	NA	NA	NA	NA	NA	NA	NA	NA	NA	NA	NA	NA	NA	NA	NA	NA	NA	NA	2.19003	5.31059	5.09116	5.29197	8.91071	4.89534	1.47589	0.593572	NA	NA
TCGA-CN-A499-01	0	717	60	YES	Tonsil	M0	N0	T1	Stage I	FEMALE	G2	0.3308	NA	NA	NA	NA	0.3308	NA	NA	0.599719	NA	NA	NA	NA	NA	0.3308	NA	NA	NA	NA	NA	NA	0.3308	NA	NA	NA	NA	NA	NA	1.73086	5.76403	4.9371	5.20245	9.25801	4.38143	2.94487	0.826284	NA	NA
TCGA-CN-A49A-01	1	526	60	YES	Alveolar Ridge	M0	N0	T4a	Stage IVA	MALE	G2	NA	NA	NA	NA	NA	NA	NA	0.2327	NA	NA	NA	NA	NA	NA	NA	NA	NA	NA	NA	NA	NA	NA	NA	0.2327	NA	NA	NA	NA	3.33673	5.71335	5.14922	4.27661	8.31544	4.8929	1.92634	2.42665	NA	NA
TCGA-CN-A49B-01	0	904	71	YES	Larynx	M0	N1	T3	Stage III	MALE	G3	0.2997	NA	NA	NA	NA	NA	NA	NA	NA	NA	NA	NA	NA	NA	0.2997	NA	NA	NA	NA	NA	NA	NA	NA	NA	NA	NA	NA	NA	2.23093	5.02827	4.17688	4.42969	8.73895	3.41926	1.50955	1.7264	NA	NA
TCGA-CN-A49C-01	0	645	67	NO	Tonsil	M0	N2b	T4a	Stage IVA	MALE	GX	NA	NA	NA	NA	NA	NA	NA	NA	NA	NA	NA	NA	NA	NA	NA	NA	NA	NA	NA	NA	NA	NA	0.2296	NA	NA	0.2296	NA	NA	1.97553	5.63873	4.45116	4.35715	7.99009	3.83627	1.61828	0.6017	NA	NA
TCGA-CN-A63T-01	0	225	60	YES	Larynx	M0	N2b	T3	Stage IVA	MALE	G3	NA	NA	NA	NA	NA	NA	NA	NA	NA	NA	NA	NA	NA	NA	NA	NA	NA	NA	NA	NA	NA	NA	NA	NA	NA	NA	NA	NA	3.7158	6.94719	5.19608	3.68779	10.0046	3.37255	2.26106	2.47304	NA	NA
TCGA-CN-A63U-01	0	964	50	NO	Larynx	M0	N0	T3	Stage III	MALE	G3	NA	NA	NA	NA	NA	0.5307	0.530673	NA	NA	NA	NA	NA	NA	NA	1.0783	NA	NA	NA	NA	NA	NA	NA	0.2896	NA	0.2896	NA	NA	NA	5.47092	6.3795	7.50401	4.06906	9.60936	5.89411	3.40049	1.68846	0.2896	NA
TCGA-CN-A63V-01	0	679	59	NO	Buccal Mucosa	M0	N0	T4	Stage IVA	MALE	G2	NA	NA	NA	NA	0.2847	NA	0.522371	NA	NA	NA	NA	NA	NA	NA	NA	NA	NA	NA	NA	NA	NA	NA	NA	NA	NA	NA	NA	NA	2.95632	6.86005	5.56196	3.81629	9.23969	3.49199	2.16669	4.59218	0.2847	NA
TCGA-CN-A63W-01	1	377	48	YES	Larynx	M0	N2c	T4a	Stage IVA	FEMALE	G2	0.816236	NA	NA	NA	NA	0.2512	0.2512	0.2512	NA	NA	NA	NA	NA	NA	NA	NA	NA	NA	NA	NA	NA	NA	NA	0.2512	NA	NA	NA	NA	2.93678	5.65689	4.56277	4.14875	8.91353	3.00673	2.61716	2.01552	NA	NA
TCGA-CN-A63Y-01	0	504	46	NO	Tonsil	M0	N0	T1	Stage I	MALE	G2	0.2536	NA	NA	NA	NA	0.656831	0.656831	NA	0.469216	NA	NA	NA	NA	NA	0.2536	NA	NA	NA	NA	NA	NA	NA	NA	NA	NA	NA	NA	NA	3.45876	5.93002	5.22215	4.60035	9.92772	3.35418	2.75832	1.95722	NA	0.2536
TCGA-CN-A640-01	1	134	40	YES	Oral Tongue	M0	N2b	T3	Stage IVA	FEMALE	G2	NA	NA	NA	NA	NA	NA	0.2568	NA	NA	NA	NA	NA	NA	NA	0.664006	NA	NA	NA	NA	NA	NA	NA	NA	NA	NA	0.2568	NA	NA	2.69037	4.90819	4.7396	4.11809	9.48221	3.75152	1.65215	2.40217	NA	NA
TCGA-CN-A641-01	0	367	47	YES	Larynx	M0	N2c	T4	Stage IVA	MALE	G2	0.3362	NA	NA	NA	NA	NA	NA	NA	NA	NA	NA	NA	NA	0.6087	1.36434	NA	NA	NA	NA	NA	NA	NA	NA	NA	NA	NA	NA	NA	3.64938	5.67599	4.87501	3.0615	9.68561	3.84642	2.70294	1.50444	NA	NA
TCGA-CN-A642-01	1	82	57	YES	Floor of mouth	M0	N2c	T3	Stage IVA	MALE	G3	NA	NA	NA	NA	NA	0.2119	0.560338	NA	0.560338	0.2119	NA	NA	NA	NA	0.396625	NA	NA	NA	NA	NA	NA	NA	NA	NA	NA	NA	NA	NA	3.15538	6.07211	5.34155	3.85261	8.66526	3.53587	2.56165	1.82009	NA	NA
TCGA-CN-A6UY-01	0	713	57	NO	Base of tongue	M0	N2a	T3	Stage IVA	MALE	G2	NA	NA	NA	NA	NA	NA	0.1471	0.1471	0.402748	NA	0.1471	NA	NA	NA	NA	NA	NA	NA	NA	NA	NA	NA	NA	NA	NA	NA	NA	NA	3.32425	5.97569	5.22442	4.05923	8.15043	4.75354	1.70224	0.515392	NA	NA
TCGA-CN-A6V1-01	0	603	59	NO	Tonsil	M0	N2b	T2	Stage IVA	MALE	GX	0.676194	NA	NA	NA	NA	NA	0.676197	NA	0.2622	NA	NA	NA	NA	NA	0.484	NA	NA	NA	NA	NA	NA	NA	NA	NA	NA	0.2622	NA	NA	1.48221	5.92116	4.66197	4.50625	8.62515	3.92137	1.37545	1.26012	NA	NA
TCGA-CN-A6V3-01	0	742	61	YES	Larynx	M0	N2b	T3	Stage IVA	MALE	G3	NA	NA	NA	NA	0.3929	NA	0.955424	0.2098	NA	NA	NA	0.2098	NA	NA	0.2098	NA	NA	NA	0.2098	NA	NA	0.2098	NA	NA	NA	NA	NA	NA	2.58706	4.66773	4.78706	3.72339	8.26647	4.04402	2.69561	1.06741	NA	NA
TCGA-CN-A6V6-01	0	635	59	YES	Base of tongue	M0	N2b	T2	Stage IVA	MALE	GX	0.484511	NA	NA	NA	0.2625	NA	NA	NA	0.846571	NA	NA	NA	NA	0.2625	NA	NA	NA	NA	NA	NA	NA	NA	NA	NA	NA	NA	NA	NA	2.71954	4.804	3.88429	3.7193	8.88958	3.06735	0.484511	1.84549	NA	NA
TCGA-CN-A6V7-01	0	594	40	NO	Tonsil	M0	N2b	T2	Stage IVA	MALE	GX	NA	NA	NA	NA	NA	NA	NA	0.5581	NA	NA	NA	NA	NA	NA	NA	NA	NA	NA	NA	NA	0.5581	0.5581	NA	NA	NA	0.5581	NA	NA	2.10643	4.67583	4.27954	3.50985	7.19916	4.34806	1.2732	0.5581	NA	NA
TCGA-CQ-5323-01	0	1466	82	YES	Alveolar Ridge	M0	N0	T3	Stage III	MALE	G2	0.516939	NA	NA	NA	NA	NA	0.2815	NA	0.516939	NA	NA	NA	NA	NA	0.2815	NA	NA	NA	NA	NA	NA	NA	NA	NA	NA	NA	NA	NA	2.46588	3.84376	3.32899	3.79981	7.33355	4.02654	0.89673	2.08125	0.5169	NA
TCGA-CQ-5324-01	0	1593	59	NO	Floor of mouth	M0	N2a	T3	Stage IVA	MALE	G2	NA	0.1462	NA	NA	NA	NA	0.1462	NA	0.075	NA	NA	NA	NA	NA	0.075	NA	NA	NA	NA	NA	NA	NA	0.075	NA	NA	0.075	NA	NA	2.50946	3.11786	3.96491	2.89805	7.28547	4.35915	1.287	2.03343	NA	NA
TCGA-CQ-5325-01	1	654	65	YES	Oral Tongue	M0	N0	T1	Stage I	MALE	G2	NA	NA	NA	NA	NA	NA	NA	NA	NA	NA	NA	NA	NA	NA	0.2481	NA	NA	NA	NA	NA	0.644311	NA	NA	NA	NA	NA	NA	NA	3.94948	4.92893	4.52076	3.85908	9.30951	3.40196	1.42705	3.54797	0.2481	NA
TCGA-CQ-5326-01	1	89	67	YES	Alveolar Ridge	M0	N2b	T4a	Stage IVA	MALE	G3	NA	NA	NA	NA	NA	NA	0.859109	NA	0.2672	NA	NA	NA	NA	NA	0.49256	NA	NA	NA	NA	NA	NA	NA	NA	NA	0.2672	NA	NA	NA	2.3988	4.73564	4.77905	4.48342	9.78093	5.05113	2.82883	4.59691	0.49256	NA
TCGA-CQ-5327-01	0	1660	61	NO	Oral Tongue	M0	N2c	T3	Stage IVA	FEMALE	G2	NA	NA	NA	NA	0.4391	NA	NA	NA	NA	NA	NA	NA	NA	NA	0.4391	NA	NA	NA	NA	NA	NA	NA	NA	NA	NA	NA	NA	NA	2.88811	4.31126	3.82392	4.08809	7.76336	3.63031	0.4391	2.8881	0.4391	NA
TCGA-CQ-5329-01	0	2143	46	NO	Oral Tongue	M0	N1	T3	Stage III	FEMALE	G2	NA	NA	NA	NA	NA	NA	0.516931	0.2815	0.1476	NA	NA	NA	NA	NA	NA	NA	NA	NA	NA	NA	NA	NA	NA	NA	NA	NA	NA	NA	2.15293	4.38749	4.58823	4.40228	7.35465	4.84774	1.5015	2.7692	NA	NA
TCGA-CQ-5330-01	0	1897	69	NO	Oral Tongue	M0	N1	T3	Stage III	FEMALE	G3	NA	NA	NA	NA	NA	NA	0.710846	NA	NA	NA	NA	NA	NA	NA	0.563243	NA	NA	NA	NA	NA	NA	NA	NA	NA	NA	NA	NA	NA	3.0294	4.5612	4.59961	4.31804	8.10332	4.8511	1.0803	3.30975	NA	NA
TCGA-CQ-5331-01	0	1399	73	NO	Hard Palate	M0	N0	T4a	Stage IVA	FEMALE	G2	NA	NA	NA	NA	NA	0.721948	0.2827	NA	0.2827	NA	NA	NA	NA	NA	NA	NA	NA	NA	NA	NA	NA	NA	NA	0.519	NA	NA	NA	NA	2.2918	5.2237	5.81808	4.34106	8.47228	5.18993	2.68077	3.13638	NA	NA
TCGA-CQ-5332-01	1	317	87	YES	Floor of mouth	M0	N0	T3	Stage III	MALE	G2	NA	0.1833	NA	NA	NA	0.3459	0.1833	NA	0.1833	NA	0.1833	NA	NA	NA	NA	NA	NA	NA	NA	NA	NA	NA	NA	NA	NA	NA	NA	NA	2.98338	3.40844	4.15356	3.69161	6.22546	5.37041	1.15008	2.08784	NA	NA
TCGA-CQ-5333-01	1	341	74	YES	Oral Tongue	M0	N0	T1	Stage I	MALE	G3	NA	NA	NA	NA	0.999537	NA	0.999537	NA	0.4148	NA	NA	NA	NA	0.7366	0.999525	NA	NA	NA	NA	NA	NA	0.4148	NA	NA	NA	NA	NA	NA	4.11467	7.15901	5.7271	6.20211	9.57222	4.62371	2.58423	3.93781	NA	NA
TCGA-CQ-5334-01	1	129	87	NO	Buccal Mucosa	M0	N2b	T4b	Stage IVB	MALE	G2	NA	0.3216	NA	NA	NA	NA	NA	NA	NA	NA	NA	NA	NA	NA	0.3216	NA	NA	NA	NA	NA	NA	NA	NA	NA	NA	NA	NA	NA	1.45838	3.72642	3.9527	4.76668	7.52006	4.33833	2.16865	3.80587	NA	NA
TCGA-CQ-6218-01	0	1253	52	NO	Floor of mouth	M0	N0	T3	Stage III	FEMALE	G2	NA	NA	NA	NA	0.4247	NA	0.2279	NA	0.597815	NA	NA	NA	NA	NA	0.597781	NA	NA	NA	NA	NA	NA	NA	NA	NA	NA	NA	NA	NA	2.61692	3.89364	3.44979	4.37033	7.3794	3.49428	1.01921	2.57609	NA	NA
TCGA-CQ-6219-01	1	479	50	YES	Oral Tongue	M0	N2b	T3	Stage IVA	FEMALE	G2	NA	0.2016	NA	NA	0.3785	NA	0.3785	NA	0.2016	NA	NA	NA	NA	NA	NA	NA	NA	NA	NA	NA	NA	NA	0.3785	NA	NA	NA	NA	NA	2.24777	5.56509	4.59076	4.56358	7.25387	3.76537	1.03555	3.42609	NA	NA
TCGA-CQ-6220-01	1	985	69	YES	Buccal Mucosa	M0	N1	T2	Stage III	MALE	G2	NA	NA	NA	NA	0.5241	NA	0.2857	NA	0.2857	NA	NA	NA	NA	NA	NA	NA	NA	NA	NA	NA	NA	NA	NA	NA	NA	NA	NA	NA	2.92035	5.31344	3.60521	4.76985	7.58316	4.01007	2.54055	5.03369	NA	NA
TCGA-CQ-6222-01	0	2016	63	NO	Oral Tongue	M0	N2b	T3	Stage IVA	MALE	G2	NA	NA	NA	NA	NA	NA	0.704378	NA	0.505538	NA	NA	NA	NA	NA	NA	NA	NA	NA	NA	NA	NA	NA	NA	NA	NA	NA	NA	NA	3.62402	4.88425	3.23142	4.16942	8.08444	3.29448	1.4214	4.97366	NA	NA
TCGA-CQ-6223-01	0	1428	69	NO	Alveolar Ridge	M0	N0	T4a	Stage IVA	MALE	G2	0.5194	NA	NA	NA	NA	0.283	NA	NA	NA	NA	NA	NA	NA	NA	NA	NA	NA	NA	NA	NA	NA	NA	NA	NA	NA	0.283	NA	NA	1.33161	3.95586	1.93237	3.27313	6.82326	3.17268	1.33164	1.56074	0.283	NA
TCGA-CQ-6224-01	0	1721	52	YES	Oral Tongue	M0	N0	T2	Stage II	MALE	G3	0.3182	NA	NA	NA	0.3182	0.1679	NA	NA	NA	NA	NA	NA	NA	NA	0.318281	NA	NA	NA	NA	NA	NA	NA	NA	NA	NA	0.1679	NA	NA	2.27054	3.75087	2.6566	3.61218	7.43466	3.55274	0.99068	3.32299	NA	NA
TCGA-CQ-6225-01	1	403	65	NO	Oral Tongue	M0	N0	T2	Stage II	MALE	G2	NA	NA	NA	NA	NA	NA	NA	NA	NA	NA	NA	NA	NA	NA	NA	NA	NA	NA	NA	NA	NA	NA	NA	NA	NA	NA	NA	NA	2.67041	6.16403	4.24737	4.24734	6.84486	4.64329	2.6704	1.3664	0.3958	NA
TCGA-CQ-6227-01	1	129	77	YES	Oral Cavity	M0	N1	T3	Stage III	MALE	G2	NA	NA	NA	NA	NA	NA	NA	0.2188	NA	NA	NA	NA	NA	NA	NA	NA	NA	NA	NA	NA	NA	NA	0.2188	NA	NA	NA	NA	NA	3.27472	1.78906	2.09582	2.39429	5.79921	1.98086	NA	3.36912	NA	0.2188
TCGA-CQ-6228-01	1	456	71	YES	Floor of mouth	M0	N1	T2	Stage III	FEMALE	G2	NA	NA	NA	NA	NA	0.2403	0.2403	0.2403	NA	NA	NA	NA	NA	NA	0.2403	NA	NA	NA	NA	NA	NA	NA	NA	NA	NA	NA	NA	NA	2.4196	5.89154	4.40047	5.02408	5.97289	4.79837	1.82277	2.31838	0.446231	NA
TCGA-CQ-6229-01	0	1179	61	NO	Oral Tongue	M0	N1	T2	Stage III	MALE	G2	NA	NA	NA	NA	NA	NA	0.340729	NA	NA	NA	NA	NA	NA	0.1804	0.1804	NA	NA	NA	NA	NA	0.1804	NA	NA	NA	NA	NA	NA	NA	3.08046	3.93089	4.39087	4.18445	7.01273	4.2864	1.87335	3.50958	NA	NA
TCGA-CQ-7063-01	0	2133	59	YES	Hard Palate					FEMALE	G1	NA	NA	NA	NA	0.2659	0.684568	NA	NA	NA	NA	NA	NA	NA	NA	0.490336	NA	NA	NA	NA	NA	NA	NA	NA	NA	NA	NA	NA	NA	1.00862	3.73841	4.2794	4.74999	7.85007	4.76077	1.68997	1.27318	NA	NA
TCGA-CQ-7064-01	0	1973	83	YES	Buccal Mucosa	M0	N1	T3	Stage III	FEMALE	G2	NA	NA	NA	NA	0.679098	0.679119	0.486225	NA	NA	0.2635	NA	NA	0.2635	NA	NA	NA	NA	NA	NA	NA	NA	NA	NA	NA	NA	NA	NA	NA	2.07247	5.20435	5.16457	5.29545	7.90604	4.66941	1.4872	2.13962	NA	NA
TCGA-CQ-7065-01	0	1628	40	NO	Oral Tongue	M0	N0	T2	Stage II	MALE	G2	NA	NA	NA	NA	0.2076	0.2076	0.550208	NA	NA	NA	NA	NA	NA	NA	NA	NA	NA	NA	NA	NA	NA	NA	NA	NA	NA	NA	NA	NA	2.28385	4.42176	5.38763	4.05604	7.53895	5.32218	0.695199	1.16238	0.2076	NA
TCGA-CQ-7067-01	0	509	75	NO	Oral Tongue	M0	N0	T1	Stage I	FEMALE	G3	0.45039	0.45039	NA	NA	0.4504	0.2427	NA	NA	0.2427	NA	NA	NA	NA	NA	NA	NA	NA	NA	NA	NA	NA	NA	NA	NA	NA	NA	NA	NA	2.52693	6.32128	4.89552	6.10405	7.95293	4.90434	1.83384	2.81679	0.2427	NA
TCGA-CQ-7068-01	0	1309	80	NO	Floor of mouth	M0	N0	T2	Stage II	FEMALE	G2	0.4657	NA	NA	NA	NA	NA	NA	0.2515	0.2515	NA	NA	NA	NA	0.2515	0.465597	NA	NA	NA	NA	NA	NA	NA	NA	NA	NA	NA	NA	NA	1.79747	5.06097	4.37917	4.26945	8.35193	3.56768	1.79747	0.817193	NA	0.2515
TCGA-CQ-7069-01	0	1274	77	YES	Alveolar Ridge	M0	N0	T2	Stage II	FEMALE	G2	NA	NA	NA	NA	NA	0.320623	0.457651	NA	NA	0.1692	0.3206	NA	NA	NA	0.1692	0.1692	NA	NA	NA	NA	NA	NA	NA	NA	0.3206	NA	NA	NA	0.996778	5.31565	4.38614	5.44488	8.27262	4.30676	1.16636	2.9013	NA	NA
TCGA-CQ-7071-01	0	1311	76	YES	Oral Cavity	M0	N1	T4a	Stage IVA	FEMALE	G2	NA	NA	NA	NA	NA	0.441	1.47909	NA	NA	NA	NA	NA	NA	NA	0.7783	NA	NA	NA	NA	NA	NA	NA	NA	NA	NA	NA	NA	NA	2.58632	5.49113	4.34391	3.41325	9.0356	3.08886	2.40344	3.364	0.441	NA
TCGA-CQ-7072-01	0	2359	51	YES	Floor of mouth	M0	N0	T4a	Stage IVA	MALE	G3	NA	NA	NA	NA	NA	0.1782	0.479659	NA	NA	NA	0.1782	NA	NA	0.1782	NA	NA	NA	NA	NA	NA	NA	0.1782	0.336789	NA	NA	0.1782	NA	NA	3.33234	6.48372	5.13696	3.06408	9.07111	3.79559	1.69388	4.13483	NA	NA
TCGA-CQ-A4C6-01	0	1353	63	YES	Buccal Mucosa	M0	N0	T2	Stage II	MALE	G2	NA	NA	NA	NA	NA	NA	0.2431	NA	0.451083	NA	NA	NA	NA	NA	0.2431	NA	NA	NA	NA	NA	NA	NA	NA	NA	NA	NA	NA	NA	2.57439	5.09699	4.79699	4.76813	8.26209	3.86621	1.75964	1.90813	NA	NA
TCGA-CQ-A4C7-01	1	353	88	YES	Floor of mouth	M0	N0	T2	Stage II	MALE	G3	NA	NA	NA	NA	NA	0.1927	0.362668	NA	NA	NA	NA	NA	NA	NA	0.362668	NA	NA	NA	NA	NA	NA	NA	NA	NA	NA	NA	NA	NA	2.32248	4.6111	3.55077	4.0759	9.2607	4.17052	1.28048	1.51499	0.362668	NA
TCGA-CQ-A4C9-01	0	707	56	NO	Floor of mouth	MX	NX	TX		MALE	G2	NA	NA	NA	NA	0.2614	0.674392	0.2614	NA	NA	NA	NA	NA	NA	NA	NA	NA	NA	NA	NA	NA	0.2614	NA	NA	NA	NA	NA	NA	NA	1.91865	5.53868	4.58734	4.26854	10.5506	3.4504	2.31398	2.47727	NA	NA
TCGA-CQ-A4CD-01	0	1022	69	YES	Oral Cavity	M0	N0	T4b	Stage IVB	MALE	G3	0.3331	NA	NA	NA	0.3331	0.3331	1.02774	NA	0.3331	NA	NA	NA	NA	NA	0.603535	NA	NA	NA	NA	NA	0.3331	NA	NA	NA	NA	NA	NA	NA	2.12956	4.46162	5.37539	4.39198	10.1987	4.72508	2.85445	3.50934	NA	NA
TCGA-CQ-A4CE-01	0	897	76	YES	Oral Tongue	M0	N0	T2	Stage II	FEMALE	G2	0.3737	NA	NA	NA	NA	0.3737	NA	NA	0.670245	NA	NA	NA	NA	NA	0.670245	NA	NA	NA	NA	NA	NA	NA	NA	NA	NA	NA	NA	NA	1.98419	5.04134	4.87687	3.68097	8.43837	3.86787	2.18521	1.87219	NA	NA
TCGA-CQ-A4CG-01	1	430	78	YES	Buccal Mucosa	M0	N0	T2	Stage II	FEMALE	G2	NA	NA	NA	NA	NA	NA	0.797865	NA	0.4534	NA	NA	NA	NA	NA	NA	NA	NA	NA	0.4534	NA	NA	NA	NA	NA	NA	NA	NA	NA	1.84198	5.615	5.92662	4.33651	8.88786	5.24524	3.30203	2.2305	NA	NA
TCGA-CQ-A4CH-01	1	379	58	YES	Oral Tongue	M0	N2c	T4a	Stage IVA	MALE	G2	0.2831	NA	NA	NA	NA	0.519656	NA	NA	0.2831	NA	NA	NA	NA	NA	NA	NA	NA	NA	NA	NA	NA	NA	NA	NA	NA	NA	NA	NA	2.4731	5.87974	5.26692	3.97648	11.6779	4.44694	2.5816	2.94866	NA	NA
TCGA-CQ-A4CI-01	0	950	73	YES	Buccal Mucosa	MX	NX	TX		MALE	G3	NA	NA	NA	NA	NA	NA	0.3208	NA	NA	NA	NA	NA	NA	NA	0.3208	NA	NA	NA	NA	NA	NA	0.5831	NA	NA	NA	NA	NA	NA	2.16556	4.88939	5.08197	3.35245	8.31178	5.29826	3.38721	2.16552	0.3208	NA
TCGA-CR-5243-01	0	2562	51	YES	Tonsil	M0	N2b	T3	Stage IVA	MALE	G3	NA	NA	NA	NA	NA	0.1965	0.369416	NA	NA	0.1965	NA	NA	0.1965	NA	NA	NA	NA	NA	NA	NA	0.1965	NA	NA	NA	NA	NA	NA	NA	3.19679	5.64012	4.58791	4.67284	6.31522	4.95655	0.790244	1.60515	NA	NA
TCGA-CR-5247-01	0	358	48	YES	Tonsil	M0	N1	T3	Stage III	MALE	G2	NA	NA	NA	NA	NA	0.498031	0.2704	NA	0.2704	NA	NA	NA	0.2704	NA	0.694592	NA	NA	NA	NA	NA	NA	NA	NA	NA	NA	NA	NA	NA	1.87949	5.2122	5.48211	4.95847	6.72393	6.42493	1.7964	2.52122	NA	0.2704
TCGA-CR-5248-01	0	1663	53	YES	Tonsil	M0	N2c	T4a	Stage IVA	MALE	G3	NA	NA	NA	NA	NA	NA	0.3881	NA	0.6936	NA	NA	NA	NA	0.3881	NA	NA	NA	NA	0.3881	NA	NA	NA	0.3881	NA	NA	NA	NA	NA	1.91759	5.52552	4.57531	5.45624	7.62429	4.9799	1.16003	NA	NA	NA
TCGA-CR-5249-01	0	1152	35	YES	Tonsil	M0	N0	T2	Stage II	FEMALE	GX	NA	NA	NA	NA	NA	0.1538	0.536084	NA	0.419551	NA	NA	NA	NA	NA	NA	NA	NA	NA	NA	NA	NA	NA	0.1538	NA	NA	NA	NA	NA	2.59992	5.23985	4.23937	4.72384	6.9925	4.50539	1.23263	0.419551	NA	NA
TCGA-CR-5250-01	0	799	71	YES	Base of tongue	M0	N0	T2	Stage II	MALE	G3	0.2789	NA	NA	NA	NA	NA	0.512519	NA	0.512519	NA	NA	NA	NA	0.713511	0.2789	NA	NA	NA	NA	NA	NA	NA	NA	NA	NA	0.2789	NA	NA	3.74071	4.5346	3.69391	4.49424	6.80036	4.3357	1.18879	0.8898	NA	NA
TCGA-CR-6467-01	0	1777	59	YES	Tonsil	M0	N2b	T2	Stage IVA	MALE	G3	0.458866	NA	NA	NA	0.458866	0.2476	NA	NA	0.643109	NA	NA	NA	NA	NA	0.2476	NA	NA	NA	NA	NA	0.4588	NA	NA	NA	NA	NA	NA	NA	3.54488	5.24337	3.31995	4.65248	6.27389	4.55247	0.806466	0.643051	NA	NA
TCGA-CR-6470-01	0	1521	38	YES	Tonsil	M0	N2c	T1	Stage IVA	MALE	G2	NA	NA	NA	NA	0.6081	NA	1.03457	NA	0.3359	NA	NA	NA	NA	NA	NA	NA	NA	NA	NA	NA	NA	NA	NA	NA	NA	NA	NA	NA	2.37696	4.52481	3.81839	4.80743	7.19209	5.43316	0.608174	0.837131	NA	NA
TCGA-CR-6471-01	1	1202	58	YES	Oral Cavity	M0	N0	T4a	Stage IVA	MALE	G2	NA	NA	NA	NA	NA	0.1984	0.52827	NA	NA	NA	NA	NA	NA	NA	NA	NA	NA	NA	NA	NA	NA	NA	NA	NA	NA	NA	NA	NA	1.21831	4.01626	3.48162	4.89445	6.06994	4.30156	1.54411	2.87538	NA	NA
TCGA-CR-6472-01	0	1050	59	YES	Base of tongue	M0	N3	T2	Stage IVB	MALE	G3	NA	0.35	NA	NA	NA	0.35	0.35	NA	0.35	NA	NA	NA	NA	NA	NA	NA	NA	NA	NA	NA	NA	NA	NA	NA	NA	NA	NA	NA	2.87076	4.66874	3.61544	4.92489	6.3861	3.90704	1.67642	2.19192	NA	NA
TCGA-CR-6473-01	0	1125	68	YES	Hypopharynx	M0	N2b	T3	Stage IVA	MALE	G3	NA	NA	NA	NA	NA	0.5672	NA	NA	NA	NA	NA	0.3113	NA	NA	NA	NA	NA	NA	NA	NA	0.3113	NA	NA	NA	NA	0.3113	NA	NA	3.08151	3.65063	3.97172	4.44023	6.03948	5.40663	1.86742	0.567205	NA	NA
TCGA-CR-6474-01	1	564	51	YES	Larynx	M0	N2a	T3	Stage IVA	MALE	G2	NA	NA	NA	NA	NA	NA	NA	NA	NA	NA	NA	NA	NA	NA	0.3422	NA	NA	NA	NA	NA	NA	NA	0.618592	0.3422	NA	NA	NA	NA	2.47249	5.41796	3.97459	4.4156	7.7071	4.86309	2.60536	2.6053	NA	NA
TCGA-CR-6477-01	0	514	56	YES	Base of tongue	M0	N2b	T3	Stage IVA	FEMALE	G2	NA	NA	NA	NA	NA	NA	NA	NA	NA	NA	NA	NA	NA	0.2186	NA	NA	NA	NA	NA	NA	0.2186	NA	NA	NA	NA	NA	NA	NA	3.29813	5.74214	4.88926	3.89811	7.55735	5.10357	1.71844	2.43775	0.408394	NA
TCGA-CR-6478-01	1	183	66	YES	Tonsil	M0	N2c	T3	Stage IVA	FEMALE	G3	NA	NA	NA	NA	NA	NA	NA	NA	NA	NA	NA	NA	NA	NA	NA	NA	NA	NA	NA	NA	NA	0.4275	NA	NA	NA	NA	NA	NA	3.36638	5.04784	5.91473	3.74603	8.7496	5.57178	3.41387	1.25075	NA	NA
TCGA-CR-6480-01	0	362	53	YES	Tonsil	M0	N2a	T2	Stage IVA	MALE	G2	NA	NA	NA	NA	NA	NA	NA	0.132	0.132	NA	NA	0.132	NA	0.132	0.252929	NA	NA	NA	NA	NA	NA	NA	NA	NA	NA	NA	NA	NA	2.73383	4.57294	4.65202	4.86619	7.66496	5.39897	0.740368	0.364474	0.2529	NA
TCGA-CR-6481-01	0	311	47	YES	Tonsil	M0	N2a	T2	Stage IVA	MALE	G2	0.4593	0.4593	NA	NA	0.4593	NA	0.4593	NA	0.4593	NA	NA	NA	NA	NA	NA	NA	NA	NA	NA	NA	NA	NA	NA	NA	NA	NA	NA	NA	2.45903	4.09757	3.47525	4.88212	6.87755	4.97105	0.4593	1.08721	NA	NA
TCGA-CR-6482-01	0	345	62	YES	Tonsil	M0	N2b	T2	Stage IVA	MALE	G3	NA	NA	1.0068	NA	0.5895	0.5895	NA	NA	NA	NA	NA	NA	NA	NA	NA	NA	NA	NA	NA	NA	NA	NA	NA	NA	NA	NA	NA	NA	4.26073	3.9668	3.65623	3.8199	5.74113	4.26072	1.0068	1.59402	NA	NA
TCGA-CR-6484-01	0	354	67	NO	Oral Cavity	M0	N0	T4a	Stage IVA	FEMALE	G2	NA	NA	NA	NA	0.406	NA	NA	NA	NA	NA	NA	NA	NA	0.406	0.406	NA	NA	NA	NA	NA	NA	NA	NA	NA	NA	NA	NA	NA	1.39238	3.70326	3.55156	4.66543	7.97119	4.18789	1.97276	3.13756	NA	0.406
TCGA-CR-6487-01	0	234	50	YES	Tonsil	M0	N0	T2	Stage II	MALE	G3	0.726812	0.4087	NA	NA	0.9873	0.4087	0.987287	NA	NA	NA	NA	NA	NA	NA	0.4087	NA	NA	NA	NA	NA	NA	NA	NA	NA	NA	NA	NA	NA	2.91652	4.39082	3.97615	4.45686	6.86149	4.61943	1.71914	NA	0.4087	NA
TCGA-CR-6488-01	0	379	68	YES	Oral Tongue	M0	N0	T2	Stage II	FEMALE	G2	NA	NA	NA	NA	0.1724	NA	0.1724	NA	0.3263	NA	NA	NA	NA	NA	0.32638	NA	NA	NA	NA	NA	NA	NA	NA	NA	NA	NA	NA	NA	2.14613	3.78834	4.6647	3.5434	8.98097	4.44699	1.71552	2.82602	NA	NA
TCGA-CR-6491-01	0	693	60	YES	Floor of mouth	M0	NX	T4a	Stage IVA	MALE	G2	NA	0.813429	NA	NA	NA	0.4633	NA	NA	NA	NA	NA	NA	NA	NA	NA	NA	NA	NA	NA	NA	NA	NA	NA	NA	NA	NA	NA	NA	1.53277	3.38771	4.01317	4.87774	6.9102	4.61335	1.86818	2.14011	NA	NA
TCGA-CR-6492-01	0	479	78	YES	Hard Palate	M0	N1	T4a	Stage IVA	MALE	G3	NA	0.2815	NA	NA	NA	0.2815	0.516939	NA	0.516939	NA	NA	NA	NA	0.2815	0.516939	0.2815	NA	NA	NA	NA	NA	0.2815	NA	NA	NA	NA	NA	NA	1.84216	5.67807	5.05822	3.79984	9.36694	4.91102	1.84211	1.44556	NA	NA
TCGA-CR-6493-01	1	282	69	YES	Oral Tongue	M0	N2b	T3	Stage IVA	MALE	G2	NA	NA	NA	NA	NA	0.4011	0.4011	NA	NA	NA	NA	NA	0.4011	NA	0.4011	NA	NA	0.4011	NA	NA	NA	NA	NA	NA	0.4011	NA	NA	NA	2.68905	4.80346	5.81071	4.3155	7.79757	6.44664	4.73563	0.7146	NA	NA
TCGA-CR-7364-01	0	1435	66	NO	Larynx	M0	N0	T3	Stage III	MALE	G2	NA	NA	NA	NA	0.4993	NA	0.4993	NA	0.4993	NA	NA	NA	NA	NA	NA	NA	NA	NA	NA	NA	0.4993	NA	NA	NA	NA	NA	NA	NA	2.84852	4.64289	4.35294	5.77494	7.03167	4.88418	1.61712	2.10704	NA	NA
TCGA-CR-7365-01	0	1191	60	YES	Oral Cavity	M0	N2b	T4a	Stage IVA	MALE	G2	NA	NA	NA	NA	0.424509	NA	NA	0.1558	0.542163	NA	NA	NA	NA	NA	NA	NA	NA	NA	0.1558	NA	NA	NA	NA	NA	NA	NA	NA	NA	2.0283	3.20339	3.53684	4.02524	6.89392	4.89435	1.49806	3.2387	NA	NA
TCGA-CR-7367-01	0	1440	52	YES	Oral Cavity	M0	N3	T4a	Stage IVB	MALE	G1	NA	NA	NA	NA	NA	NA	0.1915	NA	0.1915	NA	NA	NA	NA	NA	NA	NA	NA	NA	NA	NA	0.1915	NA	NA	NA	NA	NA	NA	NA	2.35505	2.9659	3.64348	4.05425	7.31006	4.63488	1.27461	3.01734	NA	NA
TCGA-CR-7368-01	0	1245	54	YES	Oral Cavity	M0	N0	T4a	Stage IVA	MALE	G2	NA	NA	NA	NA	0.2477	NA	0.2477	NA	0.806707	NA	NA	NA	NA	NA	0.2477	NA	NA	NA	NA	NA	NA	NA	NA	NA	NA	NA	NA	NA	2.84424	3.05397	1.99894	4.30239	6.292	4.50642	0.806737	0.643337	NA	NA
TCGA-CR-7369-01	1	1090	59	YES	Oral Cavity	M0	N0	T4a	Stage IVA	MALE	G2	NA	NA	NA	NA	0.4703	0.470249	0.2542	0.2542	NA	NA	NA	NA	NA	NA	NA	NA	NA	NA	NA	NA	NA	NA	NA	NA	NA	0.2542	NA	NA	1.80939	3.89472	3.77801	4.92075	6.27969	5.32614	0.658118	1.10845	NA	NA
TCGA-CR-7370-01	0	105	72	YES	Larynx	M0	N0	T2	Stage II	FEMALE	G2	NA	NA	NA	NA	NA	NA	NA	NA	NA	NA	NA	NA	NA	NA	0.2528	NA	NA	NA	NA	NA	0.2528	NA	NA	NA	NA	NA	NA	NA	3.90526	4.56088	3.34971	5.02704	5.51195	5.32468	1.44562	0.654997	NA	NA
TCGA-CR-7371-01	1	94	45	NO	Larynx	M0	N0	T3	Stage III	FEMALE	G2	NA	NA	NA	NA	NA	0.83843	0.609168	NA	0.6092	NA	NA	NA	NA	NA	0.3365	NA	NA	NA	NA	NA	NA	NA	NA	NA	NA	NA	NA	NA	2.86887	4.2772	3.58897	4.97606	8.18759	5.26925	2.45044	2.58286	NA	NA
TCGA-CR-7372-01	0	759	45	YES	Oral Tongue	M0	N0	T2	Stage II	MALE	G1	NA	0.2202	NA	NA	NA	NA	0.2202	NA	NA	NA	NA	NA	NA	NA	0.4113	NA	NA	NA	NA	NA	NA	NA	NA	NA	NA	NA	NA	NA	3.07413	3.723	3.33218	3.07418	7.0239	4.74033	1.49269	4.0008	NA	NA
TCGA-CR-7373-01	0	889	66	NO	Oral Cavity	M0	N2b	T4a	Stage IVA	MALE	G2	0.2365	NA	NA	NA	NA	NA	0.4397	NA	0.776124	NA	NA	NA	NA	0.2365	0.439636	NA	NA	NA	NA	NA	NA	NA	NA	NA	NA	NA	NA	NA	1.47592	4.02875	4.16392	4.47255	8.83409	4.77437	2.01031	1.04889	NA	NA
TCGA-CR-7374-01	0	30	67	YES	Larynx	M0	N0	T2	Stage II	FEMALE	G2	NA	NA	NA	NA	NA	0.839038	0.3368	NA	NA	NA	NA	NA	NA	0.3368	0.3368	NA	NA	NA	NA	NA	NA	NA	NA	NA	NA	NA	NA	NA	3.10863	5.08189	6.14863	5.64119	7.24729	6.60739	3.35093	1.96069	NA	0.3368
TCGA-CR-7376-01	0	972	83	YES	Oral Cavity	M0	N0	T2	Stage II	MALE	G2	NA	NA	NA	NA	0.1725	0.1725	0.592707	NA	0.1725	NA	NA	NA	NA	NA	0.1725	NA	NA	NA	NA	NA	NA	NA	NA	NA	NA	NA	NA	NA	1.77134	3.06498	2.5111	3.96442	7.04422	3.72205	1.09988	3.67977	0.1725	NA
TCGA-CR-7377-01	1	279	58	YES	Oral Cavity	M0	N1	T4a	Stage IVA	MALE	G3	0.3075	0.963754	0.3075	NA	0.560835	0.560835	0.3075	NA	NA	NA	0.3075	NA	NA	0.560835	0.560835	NA	NA	NA	NA	NA	NA	NA	NA	NA	NA	NA	NA	NA	2.69251	4.48427	3.73923	5.06818	7.19845	4.69745	1.41308	3.32598	NA	NA
TCGA-CR-7379-01	0	1036	78	NO	Oral Cavity	M0	N2b	T4a	Stage IVA	FEMALE	G2	NA	0.3733	NA	NA	NA	0.3733	0.669593	NA	0.669593	NA	NA	NA	NA	0.3733	0.3733	NA	NA	NA	NA	NA	NA	NA	NA	NA	NA	NA	NA	NA	1.30835	3.97862	3.89523	5.29973	8.05783	5.87241	2.44085	2.78784	NA	NA
TCGA-CR-7380-01	1	606	58	YES	Oral Cavity	M0	N0	T3	Stage III	MALE	G2	NA	NA	NA	NA	NA	NA	NA	NA	0.461974	NA	NA	NA	NA	NA	NA	NA	NA	NA	NA	NA	NA	NA	NA	NA	NA	NA	NA	NA	1.52965	4.49268	3.24668	3.64519	6.80199	4.31263	1.62098	2.69435	NA	NA
TCGA-CR-7382-01	0	796	49	YES	Oral Tongue	M0	N2c	T2	Stage IVA	MALE	G2	NA	0.2243	NA	NA	0.4184	0.2243	0.2243	NA	NA	NA	NA	NA	NA	0.2243	0.418374	NA	NA	NA	NA	NA	NA	NA	NA	NA	NA	NA	NA	NA	2.4704	3.49333	2.67424	4.53633	6.75921	4.29809	1.88418	2.74834	NA	NA
TCGA-CR-7383-01	1	521	79	YES	Tonsil	M0	N0	T1	Stage I	FEMALE	G2	NA	NA	NA	NA	NA	0.4245	NA	NA	NA	NA	NA	NA	NA	NA	NA	NA	NA	NA	NA	NA	NA	NA	NA	NA	NA	NA	NA	NA	2.14431	4.03498	3.73494	4.60054	6.80512	5.00576	0.752076	2.61613	NA	NA
TCGA-CR-7385-01	0	997	42	YES	Tonsil	M0	N2b	T2	Stage IVA	MALE	G2	NA	NA	NA	NA	0.587415	0.3234	NA	NA	NA	0.3234	NA	NA	NA	NA	NA	NA	NA	NA	NA	NA	NA	NA	NA	NA	NA	NA	NA	NA	2.70676	4.69366	3.46623	4.51492	7.6477	4.46653	1.4642	1.00376	NA	NA
TCGA-CR-7386-01	0	1430	69	YES	Oral Cavity	M0	N1	T4a	Stage IVA	MALE	G1	NA	NA	0.1985	NA	0.1985	0.373	0.528619	NA	0.1985	NA	NA	NA	NA	NA	NA	NA	NA	NA	NA	NA	NA	NA	NA	NA	NA	NA	NA	NA	1.98211	3.32196	3.06643	3.75923	5.8082	3.74344	0.372962	2.98813	NA	NA
TCGA-CR-7388-01	1	823	70	YES	Larynx	M0	N2	T2	Stage IVA	FEMALE	G2	0.3259	0.591576	NA	NA	NA	0.815873	0.815853	NA	NA	NA	NA	NA	NA	NA	0.815853	NA	NA	NA	NA	NA	NA	NA	NA	NA	NA	NA	NA	NA	2.18534	4.98494	4.37633	5.24805	8.18715	5.10664	1.33383	1.59817	NA	NA
TCGA-CR-7389-01	0	392	55	YES	Larynx	M0	N1	T2	Stage III	MALE	G2	NA	0.3154	0.3154	NA	NA	0.574	0.3154	NA	NA	NA	NA	NA	NA	NA	NA	0.3154	NA	NA	NA	NA	NA	NA	0.3154	NA	NA	NA	NA	NA	2.49628	4.7495	4.73633	5.29866	7.64829	5.78771	2.87828	1.78382	NA	NA
TCGA-CR-7390-01	0	1508	67	YES	Oral Tongue	M0	N0	T3	Stage III	MALE	G2	NA	NA	NA	NA	NA	NA	NA	NA	0.807934	NA	NA	NA	NA	NA	1.08823	NA	NA	NA	NA	NA	NA	NA	NA	NA	NA	NA	NA	NA	2.24904	4.24921	3.96708	4.33225	7.60499	5.64886	2.24906	3.02364	NA	NA
TCGA-CR-7391-01	0	913	36	YES	Oral Tongue	M0	N0	T1	Stage I	FEMALE	G1	NA	0.616776	NA	NA	NA	0.3411	NA	NA	NA	NA	NA	NA	NA	NA	NA	NA	NA	NA	NA	NA	NA	NA	NA	NA	NA	NA	NA	NA	1.87476	4.37429	3.08221	4.13249	7.70965	4.61321	0.616776	2.60129	NA	NA
TCGA-CR-7392-01	0	1425	67	NO	Oral Tongue	M0	N2b	T3	Stage IVA	FEMALE	G1	NA	NA	NA	NA	0.3939	0.3939	NA	NA	0.3939	NA	NA	NA	NA	NA	NA	NA	NA	NA	NA	NA	NA	NA	0.3939	NA	NA	NA	NA	NA	1.81209	4.50227	4.56101	5.16384	7.32351	5.6612	2.04942	2.66382	NA	0.3939
TCGA-CR-7393-01	0	993	26	YES	Oral Tongue	M0	N0	T1	Stage I	MALE	G2	NA	NA	NA	NA	0.4291	NA	0.7593	0.4291	NA	NA	NA	NA	NA	NA	NA	NA	NA	NA	NA	NA	NA	NA	NA	NA	NA	NA	NA	NA	2.36635	4.08173	3.27189	4.55543	8.43596	4.05191	1.25434	3.67539	NA	NA
TCGA-CR-7394-01	0	1346	70	NO	Oral Tongue	M0	N2c	T3	Stage IVA	MALE	G2	0.2998	0.547892	NA	NA	NA	0.759436	NA	NA	NA	NA	NA	NA	NA	NA	0.759515	NA	NA	NA	NA	NA	NA	0.2998	NA	NA	NA	NA	NA	NA	2.42972	3.35583	4.3667	4.90058	6.94184	4.79646	1.1076	3.56734	NA	NA
TCGA-CR-7395-01	0	930	80	YES	Oral Cavity	M0	N0	T2	Stage II	FEMALE	G2	0.357	NA	NA	NA	0.6429	NA	0.357	NA	0.881449	NA	NA	NA	NA	NA	NA	NA	NA	NA	NA	NA	NA	NA	NA	NA	NA	NA	NA	NA	2.03146	4.60293	3.76904	4.73044	7.97873	4.11124	1.92879	3.27839	NA	NA
TCGA-CR-7397-01	0	754	44	YES	Oral Tongue	M0	N2b	T3	Stage IVA	MALE	G2	NA	NA	NA	NA	0.4069	NA	NA	NA	NA	0.4069	NA	NA	NA	NA	0.4069	NA	NA	NA	NA	NA	NA	NA	NA	NA	NA	NA	NA	NA	1.56299	4.7755	3.90774	4.70522	7.20562	5.09724	1.39455	3.14057	NA	NA
TCGA-CR-7398-01	0	156	53	YES	Larynx	M0	N0	T2	Stage II	FEMALE	G2	NA	NA	NA	NA	NA	0.3063	0.773638	NA	0.3063	NA	NA	NA	NA	NA	0.773638	NA	NA	NA	NA	NA	NA	NA	NA	NA	NA	NA	NA	NA	2.68704	6.32186	4.74305	5.00985	8.15983	5.84617	2.93025	1.40902	NA	NA
TCGA-CR-7399-01	0	181	60	YES	Larynx	M0	N2c	T4a	Stage IVA	FEMALE	G3	NA	NA	NA	NA	1.6024	NA	0.3684	NA	0.661604	NA	NA	NA	NA	NA	0.3684	NA	NA	NA	NA	NA	NA	NA	0.3684	NA	NA	NA	NA	NA	3.93129	5.51741	5.3831	5.45184	8.00905	6.42548	2.07044	1.45708	NA	NA
TCGA-CR-7401-01	0	1077	64	YES	Oral Tongue	M0	N0	T1	Stage I	MALE	G2	NA	0.733927	NA	NA	NA	NA	NA	NA	0.2881	NA	NA	NA	NA	NA	0.528133	NA	NA	NA	NA	NA	NA	NA	NA	NA	NA	0.2881	NA	NA	2.3158	3.92102	3.09018	4.51633	7.10216	4.8942	0.913894	3.53738	NA	NA
TCGA-CR-7402-01	0	911	68	YES	Larynx	M0	N0	T3	Stage III	MALE	G2	NA	NA	NA	NA	NA	0.4417	NA	NA	1.05285	NA	NA	NA	NA	NA	0.7794	NA	NA	NA	0.4417	NA	NA	NA	NA	NA	NA	0.4417	NA	NA	2.67197	5.59346	4.8903	5.53891	7.63726	5.95177	0.779392	1.65497	NA	NA
TCGA-CR-7404-01	0	1472	53	YES	Tonsil	M0	N2b	T3	Stage IVA	MALE	G2	NA	NA	NA	NA	NA	0.4057	0.721996	NA	NA	NA	NA	NA	NA	NA	NA	NA	NA	NA	0.4057	NA	NA	NA	NA	NA	NA	NA	NA	NA	2.77524	4.26208	2.84211	4.33353	6.7354	4.46666	1.39158	1.56009	0.4057	NA
TCGA-CV-5430-01	0	4241	61	YES	Larynx	M0	N2b	T4a	Stage IVA	MALE	G3	NA	NA	NA	NA	NA	NA	0.791815	NA	NA	NA	NA	NA	NA	NA	NA	NA	NA	NA	NA	NA	NA	NA	NA	NA	NA	NA	NA	NA	4.46332	3.41306	4.8619	3.47129	7.22337	5.48309	1.73978	1.2118	NA	0.1969
TCGA-CV-5431-01	1	522	73	YES	Larynx	M0	N2	T3	Stage IVA	MALE	G3	0.2698	NA	NA	NA	NA	NA	NA	NA	NA	NA	NA	NA	NA	NA	NA	NA	NA	NA	NA	NA	NA	NA	NA	NA	NA	NA	NA	NA	2.56933	5.88238	3.62173	3.64563	7.596	3.62173	1.02016	2.61838	NA	NA
TCGA-CV-5432-01	0	3930	68		Larynx	M0	N0	T3	Stage III	MALE	G3	NA	NA	NA	NA	NA	NA	0.1865	NA	NA	NA	NA	NA	NA	0.1865	0.1865	NA	NA	NA	NA	NA	NA	NA	NA	NA	NA	NA	NA	NA	4.35464	3.92741	5.0269	3.03145	7.48738	5.46128	1.85678	2.47356	0.1865	NA
TCGA-CV-5434-01	1	3314	60	NO	Larynx	M0	N1	T4a	Stage IVA	MALE	G2	NA	0.1643	NA	NA	NA	0.1643	NA	NA	0.1643	NA	NA	0.1643	NA	NA	0.311787	NA	NA	NA	NA	NA	NA	NA	NA	NA	NA	NA	NA	NA	3.69379	4.03896	4.4975	2.97723	7.36549	4.73165	1.21835	2.20739	0.1643	NA
TCGA-CV-5435-01	1	2319	57	YES	Larynx	M0	N0	T4a	Stage IVA	MALE	G3	NA	NA	NA	NA	NA	0.4661	NA	NA	0.2518	NA	NA	NA	NA	NA	0.2518	NA	NA	NA	NA	NA	NA	NA	NA	NA	NA	NA	NA	NA	2.70694	3.89903	3.65884	4.39364	7.79551	5.35223	0.817831	1.87557	NA	NA
TCGA-CV-5436-01	1	584	65	YES	Floor of mouth	M0	N2b	T3	Stage IVA	MALE	G2	NA	0.4098	NA	NA	NA	NA	NA	NA	NA	NA	NA	NA	NA	NA	0.989526	NA	NA	NA	NA	NA	NA	NA	NA	NA	NA	NA	NA	NA	3.64359	5.6039	5.34871	4.87042	7.31898	4.76979	2.0993	3.56566	NA	NA
TCGA-CV-5439-01	1	546	62	YES	Base of tongue	M0	N0	T2	Stage II	MALE	G2	NA	NA	NA	NA	0.4225	NA	0.4225	NA	NA	NA	NA	NA	NA	NA	NA	NA	NA	NA	NA	NA	NA	NA	NA	NA	NA	NA	NA	NA	3.34856	4.69138	2.52692	3.29952	7.70653	3.08493	0.4225	2.96435	NA	NA
TCGA-CV-5440-01	0	3270	52	YES	Larynx	M0	N2b	T4a	Stage IVA	MALE	G3	NA	NA	NA	NA	NA	NA	NA	NA	0.666	NA	NA	NA	NA	NA	NA	NA	NA	NA	NA	NA	NA	NA	NA	NA	NA	NA	NA	NA	3.15711	5.2353	4.2621	3.60253	7.89137	4.02273	1.30257	3.05896	NA	NA
TCGA-CV-5441-01	0	2886	58	YES	Larynx	M0	N1	T4a	Stage IVA	MALE	G3	NA	NA	NA	NA	NA	NA	0.868954	NA	NA	NA	NA	NA	NA	NA	NA	NA	NA	NA	NA	NA	NA	NA	0.351	NA	NA	NA	NA	NA	5.30597	5.50288	5.50289	5.27556	8.42358	5.47631	2.70236	3.16795	NA	NA
TCGA-CV-5442-01	0	2327	76	NO	Hard Palate	M0	N2b	T4a	Stage IVA	FEMALE	G3	NA	0.3323	NA	NA	NA	NA	NA	NA	NA	NA	NA	NA	NA	NA	0.3323	NA	NA	NA	NA	NA	NA	NA	NA	NA	NA	NA	NA	NA	3.63203	5.1996	4.57263	4.60371	6.32672	4.17764	1.49228	0.829569	NA	NA
TCGA-CV-5443-01	0	2784	63	YES	Larynx	M0	N1	T3	Stage III	MALE	G3	NA	NA	NA	NA	NA	0.243	0.243	NA	0.243	NA	NA	NA	NA	NA	NA	NA	NA	NA	NA	NA	NA	NA	NA	NA	NA	NA	NA	NA	3.15183	4.17471	3.05958	3.80978	7.69732	2.92673	0.4509	1.40657	NA	NA
TCGA-CV-5444-01	0	2437	64	YES	Larynx	M0	N0	T4a	Stage IVA	MALE	G3	NA	NA	NA	NA	NA	0.477144	0.304714	NA	0.1089	NA	NA	NA	NA	NA	0.2101	NA	NA	NA	NA	NA	NA	NA	0.2101	NA	NA	NA	NA	NA	3.69091	5.71425	4.14535	4.26783	7.75964	3.93967	0.835037	3.97602	NA	NA
TCGA-CV-5966-01	1	545	63	YES	Oral Cavity	M0	N1	T4a	Stage IVA	FEMALE	G3	NA	NA	NA	NA	NA	0.4025	NA	NA	NA	NA	NA	NA	NA	NA	NA	NA	NA	NA	NA	NA	NA	NA	NA	NA	NA	NA	NA	NA	3.17713	5.69612	4.43265	4.01122	8.46376	4.19983	2.69391	2.54277	NA	NA
TCGA-CV-5970-01	1	406	59	YES	Oral Tongue	M0	N2b	T4a	Stage IVA	MALE	G2	NA	NA	NA	NA	NA	NA	0.484854	NA	NA	NA	NA	NA	NA	NA	NA	NA	NA	NA	NA	NA	NA	NA	NA	NA	NA	0.2627	NA	NA	3.23074	3.7635	2.43121	3.2908	7.67306	3.50896	0.847063	3.63024	NA	NA
TCGA-CV-5971-01	0	701	60	YES	Oral Tongue	M0	N2b	T2	Stage IVA	MALE	G2	NA	NA	NA	NA	0.2074	NA	NA	NA	NA	NA	NA	NA	NA	NA	NA	NA	NA	NA	NA	NA	NA	NA	NA	NA	NA	NA	NA	NA	4.21928	4.18286	2.93514	3.04731	8.7613	3.07407	1.51373	4.78626	NA	NA
TCGA-CV-5973-01	0	2641	62	NO	Oral Tongue	M0	N0	T3	Stage III	FEMALE	G3	NA	0.259	NA	NA	NA	0.478504	NA	NA	NA	NA	NA	NA	NA	NA	0.259	NA	NA	NA	NA	NA	NA	NA	0.259	NA	NA	NA	NA	NA	2.56448	4.25463	4.63167	4.44899	7.25354	4.78364	1.56862	1.36338	0.259	NA
TCGA-CV-5976-01	0	1478	50	YES	Oral Tongue	M0	N1	T3	Stage III	MALE	G2	NA	0.1936	NA	NA	0.1936	NA	0.1936	NA	NA	NA	NA	NA	NA	NA	NA	NA	NA	NA	NA	NA	NA	NA	NA	NA	NA	0.1936	NA	NA	4.46691	5.62247	5.72392	4.30864	8.80645	4.34986	2.24318	2.65872	NA	NA
TCGA-CV-5977-01	0	1840	66	YES	Oral Tongue	M0	N1	T3	Stage III	MALE	G2	NA	NA	NA	NA	NA	NA	0.2369	NA	0.2369	NA	NA	NA	NA	NA	0.777225	NA	NA	NA	NA	NA	0.2369	NA	NA	NA	NA	NA	NA	NA	3.527	4.43952	5.82457	3.86404	7.44653	5.14719	2.62634	2.24708	NA	0.2369
TCGA-CV-5978-01	1	215	53	YES	Larynx	M0	N3	T4a	Stage IVB	FEMALE	G2	NA	NA	NA	NA	NA	0.2177	0.2177	NA	0.2177	NA	NA	NA	NA	NA	NA	NA	NA	NA	NA	NA	NA	NA	0.2177	NA	NA	NA	NA	NA	2.67249	4.47087	2.94076	4.20387	6.4376	3.90769	0.4068	3.26798	NA	NA
TCGA-CV-5979-01	0	1315	26	YES	Oral Tongue	M0	N1	T3	Stage III	MALE	G2	NA	0.2891	NA	NA	NA	NA	NA	NA	0.2891	NA	NA	NA	NA	NA	0.2891	NA	NA	NA	NA	NA	NA	NA	NA	NA	NA	NA	NA	NA	2.32016	4.66708	4.12258	4.89935	7.59686	4.43528	1.68654	2.97782	NA	NA
TCGA-CV-6003-01	0	1665	50	YES	Oral Tongue	M0	N0	T2	Stage II	FEMALE	G2	0.4836	NA	NA	NA	NA	0.4836	0.483653	NA	NA	NA	NA	NA	NA	NA	NA	NA	NA	NA	NA	NA	0.483653	NA	NA	NA	NA	NA	NA	NA	3.34468	4.86165	4.60264	4.68313	7.60682	4.73796	2.88201	2.06547	NA	NA
TCGA-CV-6433-01	0	641	57	YES	Oral Tongue	M0	N0	T2	Stage II	MALE	G3	NA	NA	NA	NA	NA	0.6338	NA	0.3514	NA	NA	NA	NA	NA	NA	NA	NA	NA	NA	NA	NA	NA	NA	0.3514	NA	NA	NA	NA	NA	1.90998	4.38261	2.70408	3.29665	7.0978	3.68487	1.80001	2.19712	NA	NA
TCGA-CV-6436-01	0	1899	62	NO	Oral Tongue	M0	N0	T3	Stage III	MALE	G1	NA	NA	NA	NA	NA	NA	0.9441	NA	NA	NA	NA	NA	NA	NA	0.9441	NA	NA	NA	NA	NA	NA	NA	NA	NA	NA	0.5479	NA	NA	1.91533	4.93395	3.59549	3.06902	7.75992	3.89335	0.5479	2.90068	NA	0.5479
TCGA-CV-6441-01	1	292	60	YES	Oral Tongue	M0	N0	T3	Stage III	MALE	G3	0.3169	NA	NA	NA	NA	NA	NA	NA	0.576573	NA	NA	NA	NA	0.5765	NA	NA	NA	NA	NA	NA	NA	0.3169	NA	NA	NA	NA	NA	NA	3.26252	5.54484	3.73129	4.41858	10.0636	3.9069	1.15587	2.30152	NA	NA
TCGA-CV-6933-01	1	2741	53	YES	Oral Tongue	M0	N0	T4a	Stage IVA	MALE	G2	NA	NA	NA	NA	NA	NA	NA	NA	NA	NA	NA	NA	NA	NA	0.6893	NA	NA	NA	NA	NA	NA	NA	NA	NA	NA	NA	NA	NA	3.34863	3.06172	2.40251	3.16385	5.2383	4.13227	NA	1.78658	NA	NA
TCGA-CV-6934-01	1	65	66	NO	Oral Tongue	M0	N2b	T3	Stage IVA	FEMALE	G2	NA	0.1698	NA	NA	NA	NA	NA	NA	0.1698	NA	NA	NA	NA	NA	0.1698	NA	NA	NA	NA	NA	NA	0.1698	NA	NA	NA	NA	NA	NA	2.72681	3.06497	2.55351	3.3564	8.72068	3.42511	0.321703	2.85685	NA	NA
TCGA-CV-6935-01	1	295	67	YES	Larynx	M0	N0	T3	Stage III	MALE	G3	NA	NA	NA	NA	NA	0.2691	NA	NA	NA	NA	NA	NA	NA	NA	NA	NA	NA	NA	NA	NA	NA	NA	NA	NA	NA	NA	NA	NA	0.691684	5.09655	3.03143	3.1361	6.44825	4.18768	0.2691	1.95252	NA	NA
TCGA-CV-6936-01	1	166	68	YES	Floor of mouth	M0	N2b	T4a	Stage IVA	MALE	G2	NA	0.227	NA	NA	NA	NA	0.749837	NA	NA	NA	NA	NA	NA	NA	0.227	NA	NA	NA	NA	NA	NA	NA	NA	NA	NA	NA	NA	NA	2.19484	4.82958	4.04499	4.13166	7.24933	4.60556	2.72755	1.13275	NA	NA
TCGA-CV-6937-01	1	624	71	NO	Oral Cavity	M0	N0	T2	Stage II	MALE	G2	NA	NA	NA	NA	0.2366	0.2366	0.2366	0.2366	NA	NA	NA	NA	NA	NA	0.2366	NA	NA	NA	NA	NA	NA	NA	NA	NA	NA	NA	NA	NA	2.74457	4.71707	4.05997	4.62627	6.43501	5.00008	1.72963	3.59058	NA	NA
TCGA-CV-6938-01	1	144	87	NO	Oral Cavity	M0	N0	T2	Stage II	MALE	G1	NA	NA	NA	NA	NA	NA	NA	NA	NA	NA	NA	NA	NA	NA	0.7901	NA	NA	NA	NA	NA	NA	NA	NA	NA	NA	NA	NA	NA	1.96962	5.11029	3.96192	4.84344	7.30832	4.60485	1.96966	1.96967	NA	NA
TCGA-CV-6939-01	1	666	60	NO	Oral Tongue	M0	N1	T4a	Stage IVA	MALE	G3	0.5026	NA	NA	NA	NA	0.2731	0.2731	NA	NA	NA	0.2731	NA	NA	NA	NA	NA	NA	NA	NA	NA	NA	NA	NA	NA	NA	NA	NA	NA	2.48145	3.90322	3.31625	3.79908	7.71432	4.39267	0.502639	1.71904	NA	NA
TCGA-CV-6940-01	1	804	80	NO	Buccal Mucosa	M0	N0	T1	Stage I	FEMALE	G2	NA	NA	NA	NA	NA	0.2291	0.426755	NA	0.2291	NA	NA	NA	NA	NA	0.426755	NA	NA	NA	NA	NA	NA	NA	NA	NA	NA	NA	NA	NA	1.90842	4.99929	4.87785	4.90294	6.40649	6.02695	1.34998	2.84733	0.2291	NA
TCGA-CV-6941-01	1	342	51	YES	Oral Tongue	M0	N0	T3	Stage III	MALE	G2	NA	0.2651	NA	NA	NA	NA	0.2651	NA	0.2651	NA	NA	NA	0.2651	0.2651	0.2651	NA	NA	0.2651	NA	NA	0.2651	NA	NA	NA	NA	NA	NA	NA	2.59526	4.90915	4.5847	3.57201	6.37326	4.45801	1.49341	3.9564	NA	NA
TCGA-CV-6942-01	0	4282	73	NO	Oral Cavity	M0	N0	T2	Stage II	FEMALE	G3	NA	0.2594	NA	NA	NA	0.479191	0.66989	NA	NA	NA	NA	NA	NA	NA	NA	NA	NA	NA	NA	NA	NA	NA	NA	NA	NA	NA	NA	NA	3.05108	5.2492	4.28664	4.66823	7.91949	4.31545	1.8322	2.61391	NA	NA
TCGA-CV-6943-01	1	602	74	YES	Base of tongue	M0	N0	T3	Stage III	MALE	G2	NA	0.404	NA	NA	0.57023	NA	NA	NA	NA	NA	NA	NA	NA	0.2161	0.404008	NA	NA	NA	NA	NA	NA	NA	NA	NA	NA	0.2161	NA	NA	1.77573	3.18278	2.18756	3.74888	7.06961	3.30572	0.854346	2.99078	NA	NA
TCGA-CV-6945-01	1	366	41	YES	Oral Tongue	M0	N2b	T4a	Stage IVA	MALE	G2	NA	NA	NA	NA	NA	NA	0.40892	NA	NA	NA	NA	NA	NA	0.2189	NA	NA	NA	NA	NA	NA	NA	NA	NA	NA	NA	NA	NA	NA	1.64641	4.98392	4.13354	3.67802	7.22219	4.89934	1.20846	2.56469	NA	NA
TCGA-CV-6948-01	1	1289	79	NO	Floor of mouth	M0	N0	T4a	Stage IVA	FEMALE	G2	NA	0.4205	NA	NA	0.4205	NA	0.745696	NA	NA	NA	NA	NA	NA	0.4205	NA	NA	NA	NA	NA	NA	NA	NA	NA	NA	NA	NA	NA	NA	3.86142	6.19788	6.18455	4.3898	6.85005	7.17121	2.01619	2.43264	NA	NA
TCGA-CV-6950-01	1	459	64	YES	Base of tongue	M0	N2c	T3	Stage IVA	MALE	G2	NA	NA	NA	NA	NA	0.476248	0.1768	NA	NA	NA	NA	NA	NA	NA	NA	NA	NA	NA	NA	NA	NA	NA	NA	NA	NA	NA	NA	NA	1.12004	4.51766	3.35866	3.20395	6.90909	3.71441	1.03078	2.93549	0.1768	NA
TCGA-CV-6951-01	1	915	57	YES	Oral Tongue	M0	N2c	T4a	Stage IVA	MALE	G2	NA	0.3626	0.3626	NA	NA	NA	0.3626	NA	NA	NA	NA	NA	NA	NA	NA	NA	NA	NA	NA	NA	NA	NA	NA	NA	NA	NA	NA	NA	1.58505	5.80382	4.81486	4.61064	6.37023	5.36773	1.58507	2.68463	NA	NA
TCGA-CV-6952-01	1	185	65	YES	Oral Tongue	M0	N0	T3	Stage III	FEMALE	G1	NA	NA	0.2479	NA	0.459384	NA	0.2479	NA	NA	NA	NA	NA	NA	NA	0.2479	NA	NA	NA	NA	NA	NA	NA	NA	NA	NA	NA	NA	NA	1.85782	4.09784	4.3172	4.24775	7.16096	4.30362	0.954135	2.80723	0.2479	NA
TCGA-CV-6953-01	1	1641	80	NO	Floor of mouth	M0	N0	T3	Stage III	FEMALE	G1	NA	NA	NA	NA	0.5155	0.2807	0.2807	NA	0.2807	NA	NA	NA	NA	NA	NA	NA	NA	NA	NA	NA	NA	NA	NA	NA	NA	NA	NA	NA	2.28266	4.29897	3.26156	4.2831	7.34997	3.81761	2.00239	1.05227	NA	NA
TCGA-CV-6954-01	1	2002	59	YES	Oral Tongue	M0	N1	T4a	Stage IVA	MALE	G2	NA	0.2639	NA	NA	0.2639	NA	0.48691	NA	NA	NA	NA	NA	NA	NA	0.48691	NA	NA	NA	NA	NA	0.4869	NA	NA	NA	NA	0.2639	NA	NA	2.38267	4.07525	4.42444	4.26796	7.44642	4.68303	0.48691	3.38317	NA	NA
TCGA-CV-6955-01	1	334	74	NO	Oral Cavity	M0	N0	T2	Stage II	FEMALE	G3	NA	NA	NA	NA	NA	NA	NA	NA	NA	NA	NA	NA	NA	NA	0.67984	NA	NA	NA	NA	NA	NA	NA	NA	NA	NA	NA	0.3796	NA	2.10801	4.52187	3.14172	4.36208	8.68704	3.28226	1.48853	0.67984	NA	NA
TCGA-CV-6956-01	1	217	67	YES	Oral Tongue	M0	N2c	T4a	Stage IVA	MALE	G2	NA	NA	NA	NA	NA	0.4477	0.4477	NA	NA	NA	NA	NA	NA	NA	0.4477	NA	NA	NA	NA	NA	NA	NA	NA	NA	NA	NA	NA	NA	2.51861	5.01312	3.92513	4.72631	8.51127	4.746	2.32265	4.05711	0.4477	0.4477
TCGA-CV-6959-01	1	256	48	YES	Oral Tongue	M0	N1	T3	Stage III	MALE	G2	NA	NA	NA	NA	NA	NA	NA	0.2703	NA	NA	NA	NA	NA	NA	0.2703	NA	NA	NA	NA	NA	NA	NA	NA	NA	NA	NA	NA	NA	3.0009	3.17554	2.80215	4.25782	8.16057	4.74161	1.02163	3.00092	NA	0.2703
TCGA-CV-6960-01	1	862	49	YES	Oral Cavity	M0	N0	T3	Stage III	MALE	G3	NA	NA	NA	NA	NA	NA	0.3641	NA	NA	NA	NA	NA	NA	NA	NA	NA	NA	NA	0.3641	NA	NA	NA	0.3641	NA	NA	0.3641	NA	NA	2.24239	6.09722	5.11211	3.79886	8.60084	5.9374	2.55584	1.84142	NA	NA
TCGA-CV-6961-01	1	76	61	YES	Oral Tongue	M0	N0	T2	Stage II	MALE	G3	NA	NA	0.2259	NA	0.2259	0.2259	0.2259	NA	0.2259	NA	NA	NA	NA	NA	0.2259	NA	NA	NA	0.2259	NA	0.2259	NA	NA	NA	NA	NA	NA	NA	1.67947	5.26506	2.89537	3.86379	8.16358	3.52453	2.07728	3.29467	0.2259	NA
TCGA-CV-6962-01	1	126	65	NO	Larynx	M0	N0	T3	Stage III	MALE	G2	NA	NA	NA	NA	NA	0.910627	0.9106	NA	NA	NA	NA	NA	NA	NA	0.910627	NA	NA	NA	NA	NA	NA	0.526	NA	NA	NA	NA	NA	NA	3.68687	6.21853	5.78428	5.06846	7.95556	6.79986	2.17615	2.92582	NA	NA
TCGA-CV-7089-01	1	1972	74	YES	Larynx	M0	N2	T4a	Stage IVA	MALE	G2	NA	NA	NA	NA	0.883083	NA	NA	0.1643	0.445585	NA	NA	NA	NA	NA	NA	NA	NA	NA	NA	NA	NA	NA	NA	NA	NA	0.311787	NA	NA	2.38451	3.56748	3.5966	3.8827	7.97523	4.29979	1.29132	2.04829	0.1643	NA
TCGA-CV-7090-01	0	5252	39	NO	Oral Cavity	M0	N0	T2	Stage II	MALE	G2	NA	NA	NA	NA	0.459295	0.1699	0.1699	NA	0.700294	NA	NA	NA	NA	0.1699	0.1699	NA	NA	NA	NA	NA	NA	0.321883	NA	NA	NA	NA	NA	NA	2.61426	4.01072	4.04388	4.65052	7.60678	4.71372	2.32153	3.72744	NA	NA
TCGA-CV-7091-01	0	3381	54	YES	Oral Cavity	M0	N0	T1	Stage I	MALE	G3	NA	NA	NA	NA	0.918	0.3746	NA	0.3746	NA	NA	NA	NA	NA	NA	0.3746	NA	NA	NA	NA	NA	NA	NA	NA	NA	NA	NA	NA	NA	1.9873	4.77546	4.16185	5.05821	7.17199	5.31618	2.36481	2.18837	NA	NA
TCGA-CV-7095-01	1	572	87	NO	Oral Cavity	M0	N2a	T1	Stage IVA	FEMALE	G2	NA	0.1901	NA	NA	0.508419	NA	0.358	NA	0.358	NA	0.1901	NA	NA	NA	NA	NA	NA	NA	NA	NA	NA	NA	0.1901	NA	NA	NA	NA	NA	2.69883	4.4019	4.93433	4.29208	6.53211	5.58615	1.93228	3.21873	0.1901	0.1901
TCGA-CV-7097-01	1	385	53	YES	Oral Cavity	M0	N0	T3	Stage III	MALE	G3	NA	NA	NA	NA	NA	0.3567	1.08536	NA	NA	NA	NA	NA	NA	NA	NA	NA	NA	NA	NA	NA	NA	NA	NA	NA	NA	NA	NA	NA	1.56721	4.3669	4.69836	4.92838	8.64128	5.22737	3.0518	2.66201	NA	NA
TCGA-CV-7099-01	1	243	85	NO	Oral Cavity	M0	N0	T2	Stage II	FEMALE	G2	NA	NA	NA	NA	0.3934	NA	0.3934	NA	NA	NA	NA	NA	NA	0.3934	NA	NA	NA	NA	NA	NA	NA	NA	NA	NA	NA	NA	NA	NA	1.52654	3.72546	2.43005	4.13883	7.92506	3.88703	1.52653	1.36041	NA	0.702188
TCGA-CV-7100-01	1	274	66	NO	Oral Cavity	M0	N0	T2	Stage II	MALE	G3	NA	0.4429	NA	NA	NA	NA	NA	NA	NA	NA	NA	NA	NA	NA	0.4429	NA	NA	NA	NA	NA	NA	NA	0.4429	NA	NA	NA	NA	NA	3.09535	5.1929	4.35091	4.8049	8.54976	5.14976	1.05529	3.51371	NA	NA
TCGA-CV-7101-01	1	160	80	YES	Larynx	M0	N0	T2	Stage II	MALE	G2	NA	0.464045	NA	NA	NA	0.464045	0.2506	NA	NA	NA	NA	NA	NA	NA	NA	NA	NA	NA	NA	NA	NA	NA	0.2506	NA	NA	NA	NA	NA	3.25365	5.27631	3.81668	3.87383	7.39524	5.31809	1.09648	2.47335	NA	NA
TCGA-CV-7102-01	1	56	76	YES	Floor of mouth	M0	N1	T3	Stage III	FEMALE	G3	NA	0.304	NA	NA	NA	NA	NA	NA	NA	NA	NA	NA	NA	NA	0.304	NA	NA	NA	NA	NA	NA	NA	NA	NA	0.304	NA	NA	NA	3.23941	5.64453	3.89131	4.51183	7.89568	4.48183	2.24872	5.00881	NA	NA
TCGA-CV-7103-01	1	1591	49	YES	Oral Tongue	M0	N0	T2	Stage II	MALE	G2	NA	0.283495	NA	NA	NA	0.283495	0.283495	0.1487	0.2834	0.1487	NA	NA	NA	NA	0.2834	NA	NA	NA	NA	NA	NA	NA	NA	NA	NA	NA	NA	NA	2.50273	3.68167	4.32949	5.06423	7.00977	5.459	1.13352	2.90941	NA	NA
TCGA-CV-7104-01	1	393	61	NO	Oral Tongue	M0	N2	T2	Stage IVA	FEMALE	G2	NA	NA	NA	NA	NA	NA	0.468182	NA	0.4681	NA	NA	NA	NA	0.253	0.655324	NA	NA	NA	NA	NA	NA	NA	NA	NA	NA	NA	NA	NA	3.0164	4.09591	3.7708	4.70642	8.19995	4.67431	0.468182	4.90406	NA	NA
TCGA-CV-7177-01	1	663	82	NO	Larynx	M0	N0	T1	Stage I	FEMALE	G2	NA	NA	NA	NA	NA	0.1905	0.1905	NA	0.1905	NA	NA	NA	NA	NA	NA	NA	NA	NA	NA	NA	NA	NA	0.1905	NA	NA	NA	NA	NA	2.70136	3.3266	2.57036	3.63593	6.39452	3.82021	0.358754	2.82143	NA	NA
TCGA-CV-7178-01	1	2166	64	YES	Oral Cavity	M0	N1	T4a	Stage IVA	FEMALE	G3	0.650822	0.464735	NA	NA	NA	0.251	0.650852	0.464735	NA	NA	NA	NA	NA	NA	0.464735	NA	NA	NA	NA	NA	NA	NA	NA	NA	NA	NA	NA	NA	1.71377	3.96642	3.58754	3.73893	7.33937	4.20802	1.79505	3.28409	NA	NA
TCGA-CV-7180-01	1	327	34	YES	Oral Tongue	M0	N0	T2	Stage II	MALE	G2	NA	NA	NA	NA	NA	0.4532	0.4532	NA	NA	NA	NA	NA	NA	NA	0.4532	NA	NA	NA	NA	NA	NA	NA	NA	NA	NA	NA	NA	NA	2.22975	4.55527	3.00214	3.97836	8.20334	4.1075	1.50858	2.6245	NA	NA
TCGA-CV-7183-01	0	3981	53	NO	Oral Cavity	M0	N0	T2	Stage II	MALE	G1	NA	NA	NA	NA	0.19	0.3579	0.19	NA	0.19	NA	NA	NA	NA	NA	NA	NA	NA	NA	NA	NA	0.19	0.19	NA	NA	NA	NA	NA	NA	3.15115	3.32338	3.1281	3.28225	7.35036	4.53876	1.26764	4.99877	NA	NA
TCGA-CV-7235-01	0	2347	67	YES	Floor of mouth	M0	N0	T3	Stage III	MALE	G3	0.2574	NA	NA	NA	NA	0.37062	0.475702	NA	NA	NA	NA	NA	NA	NA	0.475724	NA	NA	NA	NA	NA	NA	NA	0.1344	NA	NA	NA	NA	NA	2.11128	4.33227	3.73409	4.13784	7.73436	4.05553	1.51375	2.23616	NA	NA
TCGA-CV-7236-01	1	144	77	NO	Oral Tongue	M0	N2c	T2	Stage IVA	FEMALE	G3	0.1423	0.271816	NA	NA	0.1423	NA	NA	0.2718	0.1423	NA	NA	NA	NA	NA	0.2718	NA	NA	NA	NA	NA	NA	NA	NA	NA	NA	NA	NA	NA	1.80239	3.62059	2.89288	3.63264	9.95037	3.91637	0.697791	3.69173	NA	NA
TCGA-CV-7238-01	0	2727	69	NO	Oral Tongue	M0	N0	T2	Stage II	FEMALE	G2	NA	NA	NA	NA	0.765404	0.2326	0.6088	NA	NA	NA	NA	NA	NA	NA	0.2326	NA	NA	NA	NA	NA	NA	NA	NA	NA	NA	NA	NA	NA	3.09154	4.9092	3.9886	4.83151	8.25493	4.05083	1.26285	3.12091	NA	NA
TCGA-CV-7242-01	0	1095	60	YES	Larynx	M0	N0	T3	Stage III	FEMALE	G2	0.2804	NA	NA	NA	0.2804	0.2804	0.2804	NA	0.716855	NA	NA	NA	NA	NA	0.893889	NA	NA	NA	NA	NA	NA	NA	NA	NA	NA	NA	NA	NA	2.80882	4.03971	4.19989	5.08909	6.74411	4.4327	0.5151	0.716855	NA	NA
TCGA-CV-7243-01	0	954	50	YES	Oral Tongue	M0	N0	T2	Stage II	MALE	G2	NA	0.2251	NA	NA	NA	0.591297	0.2251	NA	NA	NA	NA	NA	NA	NA	0.419772	NA	NA	NA	NA	NA	NA	NA	NA	NA	NA	NA	NA	NA	2.01419	3.79005	3.85886	4.3988	7.18866	4.50986	1.8209	3.51974	NA	NA
TCGA-CV-7245-01	0	797	62	NO	Larynx	M0	N0	T3	Stage III	MALE	G2	1.14814	NA	NA	NA	NA	0.2663	0.2663	NA	NA	NA	NA	NA	NA	NA	0.2663	NA	NA	NA	0.2663	NA	NA	NA	NA	NA	NA	NA	NA	NA	2.55222	4.17218	2.82409	4.71919	7.30659	3.9442	1.86209	3.33945	NA	NA
TCGA-CV-7247-01	1	577	55	NO	Larynx	M0	N0	T2	Stage II	MALE	G2	NA	0.298216	NA	NA	NA	NA	NA	NA	NA	NA	NA	NA	NA	NA	0.1568	NA	NA	NA	NA	NA	NA	NA	NA	NA	NA	NA	NA	NA	1.90874	3.58724	2.07519	2.32697	8.12237	3.44246	0.850859	3.08082	0.1568	NA
TCGA-CV-7248-01	1	521	63	NO	Larynx	M0	N2b	T4a	Stage IVA	FEMALE	G2	NA	0.1434	NA	NA	0.1434	NA	0.393317	NA	0.1434	NA	NA	NA	NA	0.1434	0.1434	NA	NA	NA	NA	NA	NA	NA	0.1434	NA	NA	NA	NA	NA	3.0912	4.22157	3.30457	3.60625	8.11763	4.73876	1.17229	2.37265	NA	NA
TCGA-CV-7250-01	1	2900	64	YES	Larynx	M0	N0	T3	Stage III	MALE	G1	NA	NA	NA	NA	NA	0.1566	NA	NA	0.2978	NA	NA	NA	NA	NA	NA	NA	NA	NA	NA	NA	NA	NA	0.1566	NA	NA	0.1566	NA	NA	3.0194	3.63977	4.18565	4.13003	6.93966	5.25349	0.544612	0.653737	NA	NA
TCGA-CV-7252-01	1	151	62	NO	Oral Cavity	M0	N0	T3	Stage III	FEMALE	G2	NA	NA	NA	NA	0.765998	0.433202	0.2328	NA	0.433202	NA	NA	NA	NA	NA	0.4333	NA	NA	NA	NA	NA	NA	NA	NA	NA	NA	NA	NA	NA	1.92685	3.36214	4.08222	5.0079	9.4444	4.85915	2.22589	2.56165	NA	NA
TCGA-CV-7253-01	1	361	58		Oral Cavity	M0	N0	T2	Stage II	MALE	G2	NA	0.3273	NA	NA	NA	NA	NA	NA	NA	NA	NA	NA	NA	NA	0.818838	NA	NA	NA	NA	NA	NA	NA	NA	NA	NA	NA	NA	NA	3.48359	5.15508	3.38153	4.48481	7.24312	4.04733	1.33798	1.71889	NA	NA
TCGA-CV-7254-01	1	1459	55	YES	Oral Cavity	M0	N0	T2	Stage II	MALE	G3	NA	0.9169	NA	NA	NA	0.9169	1.4731	NA	NA	NA	NA	NA	NA	NA	NA	NA	NA	NA	NA	NA	NA	NA	NA	NA	NA	NA	NA	NA	4.69303	4.08622	3.16876	3.30462	6.57194	4.42127	1.47306	3.16875	NA	NA
TCGA-CV-7255-01	1	64	32	YES	Oral Tongue	M0	N0	T2	Stage II	FEMALE	G2	NA	NA	NA	NA	NA	0.3406	0.3406	NA	0.3406	NA	NA	0.3406	NA	NA	0.3406	NA	NA	NA	NA	NA	NA	NA	NA	NA	NA	NA	NA	NA	1.37715	4.93323	4.8017	4.1731	8.87604	5.65122	1.37715	2.39505	NA	NA
TCGA-CV-7261-01	0	1512	57	NO	Larynx	M0	N0	T3	Stage III	MALE	G2	NA	0.1881	NA	NA	NA	0.1881	0.35448	NA	0.1881	NA	NA	NA	NA	0.1881	NA	NA	NA	NA	NA	NA	NA	NA	NA	NA	NA	NA	NA	NA	3.42626	3.91344	3.97864	3.97864	8.32555	5.52328	1.17212	3.77351	NA	NA
TCGA-CV-7263-01	1	560	64	NO	Oral Cavity	M0	NX	T2	Stage II	MALE	G1	NA	NA	NA	NA	0.1816	0.487944	NA	NA	NA	NA	NA	NA	NA	0.1816	0.342876	NA	NA	NA	NA	NA	0.1816	NA	NA	NA	0.1816	NA	NA	NA	2.73009	3.78092	3.4141	4.12949	8.29098	3.64823	0.487944	3.1345	NA	NA
TCGA-CV-7406-01	1	1748	49	YES	Base of tongue	M0	N0	T2	Stage II	MALE	GX	NA	0.1795	NA	NA	NA	0.1795	0.339118	NA	0.1795	NA	NA	NA	NA	NA	0.1795	NA	NA	NA	NA	NA	NA	NA	NA	NA	NA	NA	NA	NA	1.91902	4.60365	3.67679	3.898	9.09079	4.24897	0.613499	2.77149	NA	NA
TCGA-CV-7407-01	1	1081	67	NO	Floor of mouth	M0	N0	T2	Stage II	FEMALE	G2	NA	0.1815	NA	NA	NA	NA	NA	NA	NA	NA	NA	NA	NA	NA	0.1815	NA	NA	NA	NA	NA	NA	NA	NA	NA	NA	0.1815	NA	NA	3.04266	5.90674	4.83218	3.53508	9.25012	4.65928	1.45572	2.07653	0.342697	NA
TCGA-CV-7409-01	1	543	43	NO	Oral Cavity	M0	N3	T4a	Stage IVB	MALE	G3	NA	NA	NA	NA	NA	NA	0.5059	NA	0.8797	NA	NA	NA	NA	NA	NA	NA	NA	NA	NA	NA	NA	NA	0.8797	NA	0.5059	NA	NA	NA	2.37846	7.14231	6.25917	6.53223	8.48709	5.88158	3.16665	2.12432	NA	NA
TCGA-CV-7410-01	1	6417	61	NO	Larynx	M0	N0	T2	Stage II	MALE	GX	0.3016	NA	NA	NA	NA	NA	0.763438	NA	NA	NA	NA	NA	NA	NA	NA	NA	NA	NA	NA	NA	NA	NA	NA	NA	NA	NA	NA	NA	3.15452	5.03776	4.16759	3.51872	8.30808	4.40772	1.11263	2.76806	NA	NA
TCGA-CV-7411-01	1	2717	64	NO	Oral Cavity	M0	N0	T4a	Stage IVA	FEMALE	G1	NA	NA	NA	NA	0.5375	NA	NA	0.2937	NA	0.2937	NA	NA	NA	NA	0.537604	NA	NA	NA	NA	NA	NA	NA	NA	NA	NA	NA	NA	NA	1.48849	3.99089	3.9909	3.07891	7.58489	3.64542	1.36752	3.45063	NA	NA
TCGA-CV-7413-01	1	294	74	NO	Oral Cavity	M0	N0	T2	Stage II	FEMALE	G2	NA	NA	NA	NA	0.3052	NA	NA	NA	NA	NA	NA	NA	NA	NA	NA	NA	NA	NA	NA	NA	NA	NA	NA	NA	NA	NA	NA	NA	0.957699	5.046	5.05628	3.96399	7.78189	4.51778	0.556974	2.10366	0.3052	NA
TCGA-CV-7414-01	1	14	78	NO	Oral Cavity	M0	N1	T3	Stage III	MALE	G2	NA	NA	NA	NA	NA	NA	NA	NA	0.2162	NA	NA	NA	NA	NA	0.719559	NA	NA	NA	NA	NA	NA	NA	NA	NA	NA	NA	NA	NA	2.96183	4.73927	5.41123	4.04637	7.58953	5.93041	1.84272	2.77001	NA	NA
TCGA-CV-7415-01	1	695	60	NO	Larynx	M0	N0	T3	Stage III	MALE	G2	NA	NA	NA	NA	NA	NA	0.3977	NA	NA	NA	NA	NA	NA	NA	0.709125	NA	NA	NA	NA	NA	NA	NA	NA	NA	NA	NA	NA	NA	1.37133	4.90136	4.65099	3.9636	7.81034	4.47681	0.965177	2.87745	NA	NA
TCGA-CV-7416-01	1	763	29		Oral Cavity	M0	N0	T4a	Stage IVA	FEMALE	GX	NA	NA	NA	NA	NA	0.4766	0.2579	0.2579	NA	NA	NA	NA	NA	NA	NA	0.2579	NA	NA	NA	NA	NA	NA	NA	NA	NA	NA	NA	NA	1.56423	5.24756	5.40912	4.72484	8.35858	5.84212	1.46546	3.04291	0.2579	NA
TCGA-CV-7418-01	1	789	62	YES	Larynx	M0	N0	T4a	Stage IVA	MALE	G2	NA	NA	NA	NA	NA	NA	0.4166	NA	0.4166	NA	NA	NA	NA	NA	NA	NA	NA	NA	NA	NA	NA	NA	NA	0.4166	NA	NA	NA	NA	3.27867	5.85587	6.27301	5.29157	8.61613	7.09729	2.59022	1.22596	0.4166	NA
TCGA-CV-7421-01	1	2	76	NO	Larynx	M0	N0	T4a	Stage IVA	MALE	G2	NA	0.1128	NA	NA	NA	0.2174	0.49221	NA	0.1128	NA	NA	NA	NA	NA	0.1128	NA	NA	NA	NA	NA	0.217416	NA	NA	NA	NA	NA	NA	NA	3.15192	4.82812	5.08126	3.42741	7.85716	4.47939	0.921815	3.02792	NA	NA
TCGA-CV-7422-01	1	1037	60	YES	Larynx	M0	N1	T4a	Stage IVA	FEMALE	G3	NA	NA	NA	NA	0.1795	NA	0.339118	0.1795	NA	NA	NA	NA	NA	NA	0.339118	NA	NA	NA	NA	NA	NA	0.1795	NA	NA	NA	NA	NA	NA	2.27581	5.17978	4.05627	3.7922	9.38552	3.93651	1.13269	2.10863	0.1795	NA
TCGA-CV-7423-01	1	3059	65	NO	Oral Cavity	M0	N0	T2	Stage II	MALE	G1	NA	NA	NA	NA	0.2647	0.2647	0.2647	NA	0.2647	NA	NA	0.2647	NA	NA	0.2647	NA	NA	NA	NA	NA	NA	NA	NA	NA	0.2647	NA	NA	NA	2.07805	5.21923	3.97288	4.19536	8.60694	4.64188	2.14523	2.68654	NA	NA
TCGA-CV-7424-01	1	453	67	NO	Larynx	M0	N2a	T4a	Stage IVA	MALE	G2	NA	0.2215	NA	NA	NA	NA	0.2215	NA	NA	NA	NA	NA	NA	NA	NA	NA	NA	NA	NA	NA	NA	0.2215	NA	NA	NA	NA	NA	NA	2.69485	5.55831	4.35132	4.09535	7.82847	5.074	1.73243	2.26781	NA	NA
TCGA-CV-7425-01	1	1718	77	NO	Oral Cavity	M0	N0	T3	Stage III	FEMALE	G1	NA	0.638683	NA	NA	0.3544	NA	0.638683	0.3544	NA	NA	NA	NA	NA	NA	NA	NA	NA	NA	NA	NA	NA	0.3544	NA	NA	NA	NA	NA	NA	1.07979	4.41451	4.68819	4.2968	9.2165	4.19079	2.11809	4.67253	NA	NA
TCGA-CV-7427-01	1	4760	73	YES	Oral Cavity	M0	N0	T2	Stage II	FEMALE	G1	NA	NA	NA	NA	NA	NA	NA	NA	NA	NA	NA	NA	NA	NA	NA	NA	NA	NA	NA	NA	NA	NA	NA	NA	NA	NA	NA	NA	2.37034	5.01252	4.79759	4.82816	8.13151	4.52635	2.19374	1.75844	NA	NA
TCGA-CV-7428-01	1	1671	47	YES	Oral Cavity	M0	N2a	T4a	Stage IVA	MALE	G2	NA	NA	NA	NA	0.5277	0.2878	0.2878	NA	NA	NA	NA	NA	NA	0.2878	NA	0.2878	NA	NA	NA	NA	NA	NA	NA	NA	NA	NA	NA	NA	2.10843	3.78733	2.70498	3.87682	7.87827	4.05984	1.21709	2.31458	NA	NA
TCGA-CV-7429-01	1	107	55	YES	Oral Cavity	M0	N0	T3	Stage III	MALE	G3	NA	NA	NA	NA	NA	0.3347	0.606187	NA	NA	NA	NA	NA	NA	NA	NA	NA	NA	NA	NA	NA	NA	NA	NA	NA	NA	NA	NA	NA	1.2052	3.67268	3.26576	4.43502	7.75268	3.98964	0.834586	3.22606	NA	NA
TCGA-CV-7430-01	1	495	56	NO	Larynx	M0	N0	T3	Stage III	MALE	G2	NA	NA	NA	NA	NA	NA	0.3211	NA	NA	NA	NA	NA	NA	NA	0.3211	NA	NA	NA	NA	NA	NA	NA	NA	NA	NA	NA	NA	NA	2.16676	3.9031	3.12563	4.61076	5.93261	4.96183	1.16762	2.69699	NA	NA
TCGA-CV-7432-01	1	2570	79	NO	Oral Cavity	M0	N1	T2	Stage III	MALE	G1	NA	NA	NA	NA	0.5	0.5	NA	NA	NA	NA	NA	NA	NA	NA	1.4097	NA	NA	NA	NA	NA	NA	NA	NA	NA	NA	NA	NA	NA	3.27778	4.78187	3.396	4.78185	7.62754	3.70182	1.1652	2.47414	NA	NA
TCGA-CV-7433-01	1	601	49	NO	Larynx	M0	N1	T4a	Stage IVA	MALE	G3	NA	NA	NA	NA	0.383932	0.2047	0.68687	NA	NA	NA	NA	NA	NA	0.2047	NA	NA	NA	NA	NA	NA	NA	0.383932	NA	NA	NA	NA	NA	NA	1.64825	3.80319	3.92403	4.83006	6.36487	4.15148	1.9047	4.15147	NA	NA
TCGA-CV-7434-01	1	218	64	YES	Oral Cavity	M0	N0	T3	Stage III	MALE	G2	NA	NA	NA	NA	NA	0.3053	0.771486	0.3053	NA	NA	NA	NA	NA	NA	0.3053	NA	NA	NA	NA	NA	NA	NA	NA	NA	NA	NA	NA	NA	1.93672	4.10963	4.04925	5.07732	6.92966	3.98628	0.557142	3.28102	0.3053	NA
TCGA-CV-7435-01	1	4680	57	NO	Oral Cavity	M0	N1	T4a	Stage IVA	FEMALE	G2	NA	0.2624	NA	NA	0.2624	0.2624	NA	NA	0.2624	0.2624	NA	NA	0.2624	NA	NA	NA	NA	NA	NA	NA	NA	NA	NA	NA	NA	NA	NA	NA	2.76244	2.76247	2.1347	4.31858	6.38881	3.5328	0.484339	1.84534	NA	NA
TCGA-CV-7437-01	1	506	77	NO	Larynx	M0	N0	T2	Stage II	MALE	GX	NA	NA	NA	NA	NA	0.3553	NA	NA	NA	NA	NA	NA	NA	NA	0.640161	NA	NA	NA	NA	NA	NA	NA	NA	NA	NA	NA	NA	NA	3.18569	4.30092	3.31272	4.562	6.29196	4.56199	2.02573	2.1214	NA	NA
TCGA-CV-7438-01	1	194	87	NO	Oral Tongue	M0	N0	T2	Stage II	FEMALE	G3	NA	NA	NA	NA	NA	NA	NA	NA	0.3268	NA	NA	NA	NA	0.3268	NA	NA	NA	NA	NA	NA	NA	NA	NA	NA	NA	NA	NA	NA	3.26969	3.8039	3.23117	4.72382	7.54382	4.30849	0.5931	1.82473	NA	NA
TCGA-CV-7440-01	1	675	38	NO	Larynx	M0	N0	T2	Stage II	MALE	GX	NA	NA	NA	NA	0.7176	NA	NA	NA	NA	NA	NA	NA	NA	NA	NA	NA	NA	NA	NA	NA	NA	NA	NA	NA	NA	NA	NA	NA	3.82885	5.67075	2.69545	5.88251	8.24882	4.90681	2.37534	2.18402	NA	NA
TCGA-CV-7446-01	1	1093	66	YES	Oral Tongue	M0	N0	T2	Stage II	MALE	G2	NA	NA	NA	NA	NA	NA	NA	NA	0.4857	NA	NA	NA	NA	NA	0.848422	NA	NA	NA	NA	NA	NA	NA	NA	NA	NA	NA	NA	NA	2.96428	6.45045	6.90059	7.24314	7.98164	6.76379	2.72325	1.92669	NA	NA
TCGA-CV-7568-01	1	927	48	NO	Oral Cavity	M0	N0	T4a	Stage IVA	FEMALE	GX	NA	NA	NA	NA	0.2338	0.2338	NA	0.2338	0.910541	NA	NA	NA	NA	NA	0.2338	NA	NA	NA	NA	NA	NA	NA	NA	NA	NA	NA	NA	NA	1.55356	5.54678	4.29649	5.97978	6.62939	4.432	1.36931	2.11868	NA	0.2338
TCGA-CV-A45O-01	0	851	57	NO	Alveolar Ridge	M0	N0	T3	Stage III	MALE	G2	NA	NA	NA	NA	NA	NA	NA	NA	NA	NA	NA	NA	NA	NA	NA	NA	NA	NA	NA	NA	NA	NA	NA	NA	NA	NA	NA	NA	1.14948	5.14638	4.49983	4.35704	8.97863	3.00091	1.33508	3.20534	NA	NA
TCGA-CV-A45P-01	0	639	82	NO	Oral Tongue	M0	N0	T2	Stage II	FEMALE	G2	NA	NA	NA	NA	NA	NA	0.799598	NA	NA	NA	NA	NA	NA	NA	0.4545	NA	NA	NA	NA	NA	NA	NA	NA	NA	NA	NA	NA	NA	1.31106	5.05395	4.4174	4.73083	9.43623	4.11223	2.93844	2.93844	NA	NA
TCGA-CV-A45Q-01	1	5152	69	NO	Oral Cavity	M0	N1	T4a	Stage IVC	FEMALE	G1	NA	0.3311	NA	NA	NA	NA	0.3311	NA	NA	NA	NA	NA	NA	NA	NA	NA	NA	NA	NA	NA	NA	NA	NA	NA	NA	NA	NA	NA	2.62276	5.53613	5.11	4.99804	8.46717	4.45254	2.42905	3.03962	NA	NA
TCGA-CV-A45R-01	0	5480	46	YES	Oral Tongue	M0	N1	T3	Stage III	MALE	G1	NA	NA	NA	NA	NA	0.2292	0.600797	NA	NA	NA	NA	NA	NA	0.2292	0.2292	NA	NA	NA	NA	NA	NA	NA	0.2292	NA	NA	NA	NA	NA	2.20664	4.82669	4.59964	4.49337	8.21432	4.2409	1.44459	2.498	NA	NA
TCGA-CV-A45T-01	1	4856	64	YES	Oral Tongue	M0	N0	T2	Stage II	FEMALE	G3	NA	0.892665	NA	NA	NA	NA	1.43997	NA	NA	NA	NA	NA	NA	0.5143	0.5143	NA	NA	NA	NA	NA	NA	0.5143	NA	NA	NA	NA	NA	NA	2.5138	5.6755	4.8499	4.91282	8.91656	3.65117	1.99927	2.71536	NA	NA
TCGA-CV-A45U-01	1	1079	59	YES	Oral Cavity	M0	N0	T4	Stage IVA	MALE	G1	NA	NA	0.1702	NA	0.1702	NA	0.1702	NA	0.1702	NA	NA	NA	NA	NA	0.460107	NA	NA	NA	NA	NA	NA	NA	NA	NA	NA	NA	NA	NA	2.39429	6.13686	5.03031	4.8033	9.42108	4.79032	2.08935	2.46142	0.1702	NA
TCGA-CV-A45V-01	1	32	87	NO	Oral Cavity	M0	N0	T4	Stage IVA	FEMALE	G1	NA	NA	NA	NA	NA	NA	0.3395	NA	NA	NA	NA	NA	NA	NA	NA	NA	NA	NA	NA	NA	NA	NA	NA	NA	0.3395	NA	NA	NA	1.97041	4.69724	3.43533	3.12018	9.02014	3.63337	0.84475	3.28632	NA	NA
TCGA-CV-A45W-01	1	1398	75	YES	Larynx	M0	N0	T3	Stage III	MALE	G2	NA	NA	NA	NA	0.3969	0.963494	NA	NA	NA	NA	NA	NA	NA	NA	0.3969	NA	NA	NA	NA	NA	NA	NA	NA	NA	NA	NA	NA	NA	2.74424	5.62798	5.18865	4.62949	8.83218	5.04375	1.6856	1.1806	NA	NA
TCGA-CV-A45X-01	1	198	47	YES	Floor of mouth	M0	N1	T4a	Stage IVA	MALE	G2	NA	0.2836	NA	NA	NA	NA	NA	NA	NA	NA	NA	NA	0.2836	NA	NA	0.2836	NA	NA	NA	NA	NA	0.2836	NA	NA	NA	NA	NA	NA	1.66556	5.76082	4.96332	4.91218	8.84826	5.06981	2.82434	2.09033	NA	NA
TCGA-CV-A45Y-01	1	2703	61	YES	Larynx	M0	N0	T4a	Stage IVA	MALE	G3	0.1697	NA	NA	NA	NA	NA	0.584352	NA	0.1697	NA	NA	NA	NA	NA	0.584287	NA	NA	NA	NA	NA	NA	NA	NA	NA	NA	NA	NA	NA	1.69918	4.70564	3.97561	4.20775	8.70946	3.40776	0.806503	1.58376	NA	NA
TCGA-CV-A45Z-01	1	1466	75	YES	Larynx	M0	N0	T2	Stage II	MALE	G3	NA	NA	NA	NA	NA	0.1955	0.1955	NA	0.367642	NA	NA	NA	NA	0.1955	0.660366	NA	NA	NA	NA	NA	NA	NA	NA	NA	NA	NA	NA	NA	3.78333	5.0282	4.61508	4.58928	8.68776	3.7053	0.903569	2.38073	NA	NA
TCGA-CV-A460-01	1	1838	72	NO	Larynx	M0	N2b	T3	Stage IVA	MALE	G3	NA	NA	NA	NA	0.2469	0.641512	0.2469	NA	NA	NA	NA	NA	NA	NA	NA	NA	NA	NA	NA	NA	NA	NA	NA	NA	NA	NA	NA	NA	2.29876	5.01626	2.98319	3.31623	8.7767	3.11338	0.804599	1.69612	NA	NA
TCGA-CV-A461-01	1	2064	65	NO	Larynx	M0	N0	T3	Stage III	MALE	G2	0.775337	NA	NA	NA	NA	0.3071	0.560164	0.3071	NA	NA	NA	NA	NA	NA	0.560164	NA	NA	NA	0.3071	NA	NA	NA	NA	NA	NA	NA	NA	NA	3.42292	5.33537	5.00332	3.83625	8.84693	4.37073	1.85165	1.41167	NA	NA
TCGA-CV-A463-01	1	23	82	NO	Floor of mouth	M0	N0	T4a	Stage IVA	FEMALE	G2	NA	NA	NA	NA	NA	0.4533	0.4533	NA	NA	NA	NA	NA	NA	NA	0.7977	NA	NA	NA	NA	NA	NA	NA	NA	NA	NA	NA	NA	NA	1.6848	6.15258	4.28227	3.35455	8.57174	3.63736	2.44095	2.62485	NA	NA
TCGA-CV-A464-01	0	1722	48	YES	Buccal Mucosa	M0	N0	T4a	Stage IVA	MALE	G2	NA	NA	NA	NA	NA	NA	0.330691	0.1748	NA	NA	NA	NA	NA	NA	0.471376	NA	NA	NA	NA	NA	NA	NA	NA	NA	NA	NA	NA	NA	3.16759	4.50884	3.91067	2.79175	8.77567	3.6095	0.599546	3.82144	NA	NA
TCGA-CV-A465-01	1	215	24	NO	Oral Tongue	M0	N0	T2	Stage II	MALE	G1	NA	NA	NA	NA	0.3241	NA	0.3241	0.3241	0.3241	NA	NA	NA	NA	NA	1.00542	NA	NA	NA	NA	NA	NA	NA	NA	NA	NA	NA	NA	NA	2.9637	5.69021	4.90537	4.38543	8.8697	3.0971	2.33069	2.59408	NA	NA
TCGA-CV-A468-01	1	464	42	YES	Lip	M0	N2b	T3	Stage III	MALE	G2	NA	NA	NA	NA	NA	0.2514	0.465424	NA	NA	NA	NA	NA	NA	NA	0.2514	NA	NA	NA	NA	NA	NA	0.2514	NA	NA	NA	NA	NA	NA	2.32144	5.72217	4.33841	2.78705	9.33593	3.63503	0.964865	2.86459	NA	NA
TCGA-CV-A6JD-01	1	182	82	NO	Floor of mouth	M0	N0	T4a	Stage IVA	FEMALE	G3	NA	NA	NA	NA	NA	NA	0.2318	NA	NA	NA	NA	NA	NA	NA	0.2318	NA	NA	NA	NA	NA	NA	NA	0.2318	NA	NA	NA	NA	NA	1.70757	5.61789	3.93479	2.93049	9.39065	3.08663	0.6068	3.47379	NA	NA
TCGA-CV-A6JE-01	0	1075	78	YES	Oral Cavity	M0	N0	T2	Stage II	MALE	G2	NA	NA	0.2084	NA	NA	NA	0.3905	NA	NA	NA	NA	NA	NA	NA	0.2084	NA	NA	NA	NA	NA	NA	NA	NA	NA	NA	NA	NA	NA	2.57863	5.79181	5.22985	3.57049	8.96557	4.39578	2.24189	2.09218	NA	NA
TCGA-CV-A6JM-01	1	194	85	NO	Hypopharynx	M0	N0	T4a	Stage IVA	MALE	G2	NA	NA	NA	NA	NA	0.2176	0.40664	NA	0.4067	NA	NA	NA	NA	NA	0.2176	NA	NA	NA	NA	NA	NA	NA	NA	NA	NA	NA	NA	NA	2.51659	5.75712	5.13061	3.33893	8.46971	4.4054	2.70843	2.38786	NA	NA
TCGA-CV-A6JN-01	0	906	53	YES	Oral Cavity	M0	N0	T2	Stage II	MALE	G1	0.3574	NA	NA	NA	NA	NA	NA	NA	NA	NA	NA	NA	NA	NA	0.3574	NA	NA	NA	NA	NA	NA	NA	NA	NA	NA	NA	NA	NA	2.21856	5.70492	5.45042	3.82901	9.82362	4.65388	2.45882	1.81965	NA	NA
TCGA-CV-A6JO-01	1	197	69	NO	Oral Tongue	M0	N2c	T4	Stage IVA	MALE	G2	NA	NA	NA	NA	NA	0.1944	0.365688	0.1944	0.1944	NA	NA	NA	NA	NA	0.1944	NA	NA	NA	NA	NA	0.1944	NA	NA	NA	NA	NA	NA	NA	2.95973	6.34604	5.10106	4.07617	8.92602	3.59782	1.78758	3.22757	NA	NA
TCGA-CV-A6JT-01	0	852	65	NO	Oral Tongue	M0	N0	T2	Stage II	MALE	G2	NA	0.379159	NA	NA	NA	NA	0.679103	NA	NA	NA	NA	NA	NA	NA	0.202	NA	NA	NA	NA	NA	0.202	NA	NA	NA	NA	NA	NA	NA	2.15593	4.27314	3.97529	3.038	8.50877	3.03803	1.40764	2.5752	NA	NA
TCGA-CV-A6JU-01	0	110	61	YES	Oral Tongue	M0	N0	T4a	Stage IVA	FEMALE	G2	0.7508	NA	NA	NA	NA	NA	0.933771	NA	0.2958	NA	NA	NA	NA	NA	0.2958	NA	NA	NA	NA	NA	NA	0.2958	NA	NA	NA	0.2958	NA	NA	4.33027	6.74214	5.75554	4.28046	9.53035	3.82769	1.98493	4.44021	0.2958	NA
TCGA-CV-A6JY-01	0	646	69	YES	Oral Cavity	M0	N0	T4a	Stage IVA	MALE	G1	NA	NA	NA	NA	NA	0.3653	0.3653	NA	NA	NA	NA	NA	NA	NA	NA	0.3653	NA	NA	NA	NA	NA	NA	NA	NA	NA	NA	NA	NA	1.44842	4.3234	3.9987	3.57901	9.38585	4.02443	2.33183	2.62929	NA	NA
TCGA-CV-A6JZ-01	0	714	68	YES	Oral Cavity	M0	N0	T4a	Stage IVA	MALE	G2	0.3013	NA	NA	NA	NA	NA	0.550417	NA	NA	NA	NA	NA	NA	NA	0.3013	NA	NA	NA	NA	NA	NA	NA	NA	NA	NA	NA	NA	NA	2.99422	6.43424	5.29739	3.15339	9.0221	4.27423	2.16486	3.07598	NA	NA
TCGA-CV-A6K0-01	0	606	58	YES	Oral Tongue	M0	N0	T2	Stage II	MALE	G3	0.383579	0.686297	0.2045	NA	NA	0.2045	0.2045	NA	NA	NA	NA	NA	0.2045	NA	0.2045	NA	NA	NA	NA	NA	NA	NA	NA	NA	NA	NA	NA	NA	2.12126	5.13412	4.47062	2.85691	11.181	3.29777	1.14953	2.76291	NA	NA
TCGA-CV-A6K1-01	0	685	65	YES	Larynx	M0	N0	T4a	Stage IVA	MALE	G2	NA	1.07768	NA	NA	NA	NA	NA	0.4544	NA	NA	NA	NA	NA	NA	0.4544	NA	NA	NA	NA	NA	NA	NA	NA	NA	NA	NA	NA	NA	0.4544	5.29046	3.72447	3.07125	9.73943	4.08076	2.11509	2.11513	NA	NA
TCGA-CV-A6K2-01	1	317	79	YES	Oral Cavity	M0	N0	T2	Stage II	MALE	G1	NA	NA	NA	NA	NA	0.2694	0.2694	NA	NA	NA	NA	NA	NA	NA	0.2694	NA	NA	NA	NA	NA	NA	NA	0.4963	NA	NA	NA	NA	NA	1.61036	5.54801	3.44038	3.75751	10.3032	3.23544	0.2694	2.0285	NA	NA
TCGA-CX-7085-01	0	321	77	YES	Oral Tongue	M0	N0	T3	Stage III	FEMALE	G2	0.4529	0.2442	NA	NA	0.6353	NA	0.2442	NA	NA	NA	NA	NA	NA	NA	NA	NA	NA	NA	NA	NA	NA	NA	NA	NA	NA	0.2442	NA	NA	2.11087	4.28099	3.63608	4.34781	8.48381	4.22515	1.84069	4.58796	0.4529	NA
TCGA-CX-7086-01	0	573	53	YES	Floor of mouth	M0	N2c	T4a	Stage IVA	MALE	G2	NA	NA	NA	NA	NA	0.582915	NA	0.3207	NA	NA	NA	NA	NA	NA	0.582915	NA	NA	NA	NA	NA	NA	NA	NA	NA	NA	NA	NA	NA	2.31702	4.86443	4.97135	5.10259	8.38085	5.25145	4.01663	1.4555	NA	NA
TCGA-CX-7219-01	0	1045	47	YES	Floor of mouth	M0	N2c	T4a	Stage IVA	MALE	G2	NA	NA	NA	NA	0.656241	0.468871	0.4688	0.2534	0.656303	NA	NA	NA	NA	NA	0.656303	0.2534	NA	NA	NA	NA	NA	NA	0.4688	NA	NA	NA	NA	NA	1.10568	4.29443	3.81298	4.44194	6.90265	4.98724	0.970851	2.58296	NA	NA
TCGA-CX-A4AQ-01	0	1555	56	YES	Floor of mouth	M0	N2a	T1	Stage IVA	MALE	G3	NA	0.2687	NA	NA	0.2687	NA	0.2687	NA	NA	NA	NA	NA	NA	NA	0.2687	NA	NA	NA	NA	NA	NA	NA	NA	NA	NA	NA	NA	NA	3.9577	4.68786	4.33962	4.45188	8.44229	3.87951	1.39942	1.78956	0.4952	NA
TCGA-D6-6515-01	1	403	82	NO	Oral Tongue	M0	N0	T2	Stage II	FEMALE	G3	0.2328	NA	NA	NA	NA	0.433202	0.2328	NA	0.2328	NA	NA	NA	NA	NA	0.433202	NA	NA	NA	NA	NA	NA	NA	NA	NA	NA	NA	NA	NA	3.54613	4.43712	4.48298	3.76631	9.50573	4.12597	1.0361	2.27865	NA	NA
TCGA-D6-6516-01	0	773	69	NO	Lip	M0	N1	T1	Stage III	MALE	G2	NA	NA	NA	NA	NA	0.446578	0.446578	NA	NA	NA	NA	NA	NA	NA	0.2405	NA	NA	NA	NA	NA	NA	NA	NA	NA	NA	NA	NA	NA	1.96438	3.95537	3.50334	4.72234	7.57554	4.23096	1.29351	1.49263	NA	NA
TCGA-D6-6517-01	0	292	59	YES	Larynx	M0	N0	T3	Stage III	MALE	G2	NA	0.3321	NA	NA	0.3321	NA	0.3321	NA	NA	NA	NA	NA	NA	NA	0.3321	NA	NA	NA	NA	NA	NA	NA	NA	NA	NA	NA	NA	NA	2.36206	5.17786	4.06932	4.78961	7.53956	5.38865	0.601876	2.12583	0.3321	NA
TCGA-D6-6823-01	0	701	50	YES	Oral Tongue	M0	N1	T3	Stage III	MALE	G2	NA	NA	NA	NA	NA	0.432	0.432	NA	0.764011	NA	NA	NA	0.432	NA	NA	NA	NA	0.432	0.432	NA	NA	NA	NA	NA	NA	NA	NA	NA	2.64076	5.19412	4.47866	5.27439	7.87806	5.81145	3.52017	1.26087	NA	NA
TCGA-D6-6824-01	0	77	61	YES	Larynx	M0	N1	T4a	Stage IVA	MALE	G2	0.1918	NA	NA	NA	NA	0.1918	NA	0.1918	0.512483	NA	NA	NA	NA	0.1918	NA	NA	NA	NA	NA	NA	NA	NA	NA	NA	NA	NA	NA	NA	2.14142	3.27378	3.94096	3.43417	7.04673	3.914	0.1918	2.85904	0.361	NA
TCGA-D6-6825-01	0	491	73	YES	Oral Tongue	M0	N0	T3	Stage III	MALE	G2	0.2695	0.2695	NA	NA	NA	0.692579	0.2695	NA	0.4965	NA	NA	NA	NA	NA	NA	NA	NA	NA	NA	NA	NA	NA	NA	NA	NA	NA	NA	NA	1.61069	3.29747	4.29943	4.93435	7.13825	4.78112	1.15857	2.16726	NA	NA
TCGA-D6-6826-01	1	348	64	NO	Larynx	M0	N2	T4a	Stage IVA	FEMALE	G2	NA	NA	NA	NA	NA	NA	NA	NA	NA	NA	NA	NA	NA	NA	NA	NA	NA	NA	NA	NA	NA	NA	NA	NA	NA	NA	NA	NA	2.82413	2.60123	3.14657	2.8241	5.38539	3.18728	0.3259	2.10244	NA	NA
TCGA-D6-6827-01	0	568	55	NO	Lip	M0	N1	T1	Stage III	FEMALE	G3	NA	0.598889	NA	NA	NA	NA	NA	NA	0.598889	NA	NA	NA	NA	NA	0.3303	NA	NA	NA	NA	NA	NA	NA	NA	NA	NA	NA	NA	NA	4.83421	3.46374	3.46376	3.94542	6.6702	3.92117	1.72921	1.83695	NA	NA
TCGA-D6-8568-01	0	759	62	YES	Larynx	M0	N0	T2	Stage II	MALE	G2	0.4987	NA	NA	NA	0.4987	NA	NA	NA	0.868592	NA	NA	NA	NA	0.4987	NA	NA	NA	NA	NA	NA	NA	NA	NA	NA	NA	NA	NA	NA	2.47056	6.39958	4.75586	5.19047	9.56133	4.64114	1.96009	2.23777	NA	NA
TCGA-D6-8569-01	0	770	52	NO	Oral Tongue	M0	N0	T2	Stage II	MALE	G2	NA	NA	NA	NA	NA	NA	0.3792	NA	NA	NA	NA	NA	NA	NA	NA	NA	NA	NA	NA	NA	NA	NA	NA	NA	NA	NA	NA	NA	1.76749	5.07734	3.94745	4.40186	8.71425	4.31735	2.5384	1.76748	NA	NA
TCGA-D6-A4Z9-01	0	539	59	NO	Oral Tongue	M0	N2	T2	Stage IVA	MALE	G2	0.4781	NA	NA	NA	NA	NA	0.4781	NA	0.4781	NA	NA	NA	NA	0.4781	0.836583	NA	NA	NA	NA	NA	NA	NA	NA	NA	NA	NA	NA	NA	2.41207	6.39756	6.10812	5.40127	8.88675	5.10439	2.18158	2.70078	NA	NA
TCGA-D6-A4ZB-01	0	376	61	NO	Oral Tongue	M0	N0	T3	Stage III	MALE	G2	0.3423	NA	NA	NA	NA	0.618758	0.3423	NA	0.3423	NA	NA	NA	NA	NA	NA	NA	NA	NA	NA	NA	NA	NA	NA	NA	NA	NA	NA	NA	3.48244	6.46012	5.12983	4.52114	9.89121	4.20229	1.98038	2.47321	NA	NA
TCGA-D6-A6EK-01	0	875	67	NO	Larynx	M0	N1	T4	Stage IVA	MALE	G1	NA	NA	NA	NA	NA	0.2999	NA	NA	0.2999	NA	NA	NA	NA	NA	0.2999	NA	NA	NA	NA	NA	NA	NA	NA	NA	NA	NA	NA	NA	3.32363	5.50347	4.98784	3.06937	9.18577	3.91602	1.82445	3.18385	NA	NA
TCGA-D6-A6EM-01	0	232	65	NO	Oral Tongue	M0	N1	T2	Stage III	FEMALE	G2	0.3056	0.3056	NA	NA	NA	0.557645	0.557645	NA	NA	NA	NA	0.3056	NA	NA	NA	NA	NA	NA	NA	NA	NA	NA	NA	NA	NA	NA	NA	NA	3.35064	6.30108	4.70087	2.62997	9.98149	3.78025	2.02396	3.3836	0.5576	NA
TCGA-D6-A6EN-01	0	687	71	NO	Buccal Mucosa	M0	N0	T3	Stage III	MALE	G3	0.4266	0.4266	NA	NA	NA	NA	0.755421	NA	NA	NA	NA	NA	NA	NA	NA	NA	NA	NA	NA	NA	NA	NA	NA	NA	NA	NA	NA	NA	1.61551	5.81729	4.85129	3.5441	9.86942	3.94946	2.45216	1.0229	NA	NA
TCGA-D6-A6EO-01	0	759	44	NO	Floor of mouth	M0	N0	T4a	Stage IVA	MALE	G2	NA	NA	NA	NA	NA	0.3916	0.9528	NA	NA	NA	NA	NA	NA	NA	0.3916	NA	NA	NA	NA	NA	NA	0.3916	NA	NA	NA	NA	NA	NA	2.72544	6.16577	6.15945	4.2067	9.63312	4.9801	3.57473	1.92856	NA	NA
TCGA-D6-A6EP-01	0	424	62	NO	Hypopharynx	M0	N0	T3	Stage III	MALE	G3	0.435731	NA	NA	NA	NA	NA	0.435691	NA	0.1603	NA	NA	NA	NA	NA	0.304557	NA	NA	NA	NA	NA	NA	0.304557	NA	0.1603	NA	NA	NA	NA	6.25666	6.60387	6.69175	3.45824	10.1931	5.94331	1.04108	2.62568	NA	NA
TCGA-D6-A6EQ-01	0	368	57	NO	Larynx	M0	N1	T4a	Stage IVA	MALE	G3	0.5963	0.821886	NA	NA	NA	NA	NA	NA	0.3287	NA	NA	NA	NA	NA	NA	NA	NA	NA	NA	NA	NA	NA	NA	NA	NA	NA	NA	NA	2.61314	6.06112	4.24136	3.1592	9.33862	3.11729	1.83153	2.55148	NA	NA
TCGA-D6-A6ES-01	0	389	50	NO	Larynx	M0	N1	T4a	Stage IVA	MALE	G2	NA	NA	NA	NA	NA	NA	NA	NA	NA	NA	NA	NA	NA	NA	0.753446	NA	NA	NA	NA	NA	NA	NA	NA	NA	NA	NA	NA	NA	1.44087	4.91419	4.63432	3.49681	8.48739	4.57332	1.34666	1.76582	NA	NA
TCGA-D6-A74Q-01	0	710	67	NO	Larynx	M0	N0	T4a	Stage IVA	MALE	G3	NA	0.1684	NA	NA	NA	0.3191	0.455611	NA	NA	NA	NA	NA	NA	NA	0.1684	NA	NA	NA	NA	NA	0.1684	NA	NA	NA	0.1684	NA	NA	NA	2.91855	4.12633	3.54182	2.44806	8.73966	3.60186	1.57565	1.84787	NA	NA
TCGA-DQ-5624-01	0	1778	43	NO	Oral Tongue	M0	N1	T4a	Stage IVA	FEMALE	G2	NA	0.1738	NA	NA	NA	0.1738	0.1738	NA	0.596534	NA	NA	NA	NA	NA	NA	NA	NA	NA	NA	NA	NA	NA	NA	NA	NA	NA	NA	NA	2.4543	4.19229	3.11779	3.86487	6.99985	4.08754	1.18919	2.07051	0.1738	NA
TCGA-DQ-5625-01	1	1133	52	YES	Oral Tongue	M0	N0	T2	Stage II	FEMALE	G2	NA	0.1956	NA	NA	NA	0.1956	NA	NA	NA	NA	NA	NA	NA	NA	NA	NA	NA	NA	NA	NA	NA	NA	NA	NA	NA	NA	NA	NA	1.29388	4.42439	3.32222	4.22598	7.01027	3.78415	1.45539	3.79929	NA	NA
TCGA-DQ-5629-01	1	941	64	YES	Larynx	M0	N2c	T4a	Stage IVA	MALE	G2	NA	NA	NA	NA	NA	0.3779	0.3779	NA	NA	NA	NA	NA	NA	NA	NA	NA	NA	NA	NA	NA	NA	NA	NA	NA	NA	NA	NA	NA	3.23032	5.73078	2.97958	4.0243	6.81242	4.9655	1.88559	2.45724	NA	NA
TCGA-DQ-5630-01	0	1030	73	YES	Oral Tongue	M0	N1	T3	Stage III	MALE	G2	NA	0.1383	NA	NA	NA	NA	NA	NA	0.380538	NA	NA	NA	NA	NA	NA	NA	NA	NA	NA	NA	NA	NA	NA	NA	NA	NA	NA	NA	1.38385	2.75164	2.83536	3.35844	7.73595	3.16159	0.487938	3.24052	NA	0.1383
TCGA-DQ-5631-01	1	548	52	YES	Oral Tongue	M0	N2b	T3	Stage IVA	MALE	G3	NA	0.1858	NA	NA	NA	0.4981	NA	NA	0.1858	NA	NA	NA	NA	0.1858	0.498109	NA	NA	NA	NA	NA	NA	NA	NA	NA	0.1858	NA	NA	NA	5.15538	4.53173	5.01522	3.63327	8.13512	5.12731	1.79669	1.73841	0.1858	NA
TCGA-DQ-7588-01	1	427	66	YES	Buccal Mucosa	M0	N1	T2	Stage III	MALE	G3	NA	0.3861	NA	NA	NA	NA	NA	NA	NA	NA	NA	NA	NA	NA	0.3861	NA	NA	NA	NA	NA	NA	NA	NA	NA	NA	NA	NA	NA	2.12925	6.00458	5.78935	4.83862	9.42098	5.6553	4.80736	2.31872	NA	NA
TCGA-DQ-7589-01	0	1409	70	YES	Larynx	M1	N2c	T2	Stage IVC	MALE	G4	NA	NA	NA	NA	NA	0.501957	0.2727	NA	0.873696	0.2727	NA	NA	NA	NA	0.873663	NA	NA	NA	NA	NA	NA	NA	NA	0.2727	NA	NA	NA	NA	1.41396	6.47262	5.75648	6.3856	8.21786	6.37841	2.0431	3.22087	NA	NA
TCGA-DQ-7590-01	0	1413	51	YES	Tonsil	M0	N2b	T1	Stage IVA	MALE	G4	NA	NA	NA	NA	NA	0.2409	0.6277	NA	0.2409	NA	NA	NA	NA	0.2409	NA	NA	NA	NA	NA	0.2409	0.2409	NA	NA	NA	NA	NA	NA	NA	2.76862	6.54387	5.3178	5.96804	6.83773	5.19433	2.47061	2.37272	NA	NA
TCGA-DQ-7591-01	0	622	62	YES	Base of tongue	M0	N2b	T4a	Stage IVA	MALE	G4	NA	NA	NA	NA	NA	0.4171	0.4171	NA	NA	NA	NA	NA	NA	NA	0.4171	NA	NA	NA	NA	NA	NA	NA	NA	NA	NA	0.4171	NA	NA	3.06622	4.86602	4.76286	4.5929	7.59067	4.70842	2.88163	0.740264	NA	0.4171
TCGA-DQ-7592-01	0	1143	57	YES	Oral Tongue	M0	N2b	T4a	Stage IVA	MALE	G2	NA	NA	NA	NA	NA	NA	NA	NA	NA	NA	NA	NA	NA	NA	NA	NA	NA	NA	NA	NA	0.2813	0.2813	NA	0.2813	NA	NA	NA	NA	2.34791	5.537	5.17378	3.75366	8.90454	5.40393	2.98004	1.8415	0.2813	NA
TCGA-DQ-7593-01	0	1224	58	YES	Base of tongue	M0	N1	T4a	Stage IVA	MALE	G4	NA	NA	NA	NA	1.07752	NA	NA	0.3534	NA	0.6371	NA	NA	NA	NA	0.637041	NA	NA	NA	NA	NA	NA	NA	NA	NA	NA	NA	NA	NA	2.58409	4.44751	4.04831	5.53989	8.1391	5.59892	1.07747	0.3534	NA	NA
TCGA-DQ-7594-01	0	1218	47	YES	Base of tongue	M0	N3	T4a	Stage IVB	MALE	G4	NA	0.1696	NA	NA	NA	NA	0.583951	0.1696	0.321343	0.1696	NA	NA	NA	NA	0.321343	NA	NA	NA	NA	NA	NA	NA	NA	NA	NA	NA	0.1696	NA	2.08501	4.80422	4.72478	5.77162	7.55231	5.18663	1.32005	3.44004	NA	NA
TCGA-DQ-7595-01	0	1190	53	YES	Larynx	M0	N0	T2	Stage II	MALE	G3	NA	NA	NA	NA	NA	0.3873	0.6924	NA	0.692326	NA	0.3873	NA	0.3873	NA	0.692326	NA	NA	NA	NA	NA	0.3873	NA	NA	NA	NA	NA	NA	NA	3.44027	6.29655	5.42231	6.68988	8.6783	5.44287	1.65797	2.02843	NA	NA
TCGA-DQ-7596-01	0	1265	48	YES	Tonsil	M0	N2a	T2	Stage IVA	MALE	G4	NA	0.3907	NA	NA	0.3907	0.950907	NA	NA	0.3907	NA	NA	NA	NA	NA	0.3907	NA	NA	NA	NA	NA	NA	NA	NA	NA	0.3907	NA	NA	NA	2.50226	5.67465	4.62298	5.87149	8.11161	5.08628	1.80256	0.3907	NA	NA
TCGA-F7-7848-01	0	1131	47	YES	Larynx	M0	N1	T4a	Stage IVA	MALE	G2	0.349	NA	NA	NA	1.24386	0.349	NA	NA	NA	NA	NA	NA	NA	NA	NA	NA	NA	NA	NA	NA	NA	NA	NA	NA	NA	NA	NA	NA	3.02064	3.92891	4.86729	5.06892	7.61563	6.33821	1.24391	2.56703	NA	NA
TCGA-F7-8298-01	0	995	58	YES	Larynx	M0	N0	T1	Stage I	MALE	G1	NA	NA	NA	NA	NA	NA	NA	NA	NA	NA	NA	NA	NA	NA	0.3441	NA	NA	NA	NA	NA	NA	NA	NA	NA	NA	NA	NA	NA	1.38748	4.93696	4.49511	4.65789	8.23665	5.23405	1.23074	1.88513	0.3441	NA
TCGA-F7-8489-01	0	658	48	NO	Floor of mouth	M0	N0	T2	Stage II	MALE	G1	NA	NA	NA	NA	NA	NA	0.3749	NA	NA	NA	NA	NA	NA	0.3749	0.3749	NA	NA	NA	NA	NA	NA	NA	NA	NA	NA	NA	NA	NA	1.62167	5.39075	4.83795	5.51771	8.43523	4.95299	1.47546	1.7545	NA	NA
TCGA-F7-A50G-01	0	616	66	NO	Oral Tongue					MALE	G1	NA	NA	NA	NA	NA	NA	NA	NA	NA	NA	NA	NA	NA	NA	0.3792	NA	NA	NA	NA	NA	NA	NA	NA	NA	NA	NA	NA	NA	2.00208	5.53567	4.40183	4.44229	9.01851	3.32443	2.00209	2.38076	NA	NA
TCGA-F7-A50I-01	0	92	72	YES	Larynx					MALE	G2	NA	NA	0.2434	NA	NA	0.2434	0.633513	0.2434	NA	NA	NA	NA	NA	NA	0.633511	NA	NA	NA	NA	NA	NA	NA	NA	NA	NA	NA	NA	NA	3.12406	4.93485	6.20858	4.17721	9.34687	5.18856	1.76086	2.74348	NA	NA
TCGA-F7-A50J-01	0	947	67	YES	Oral Tongue					FEMALE	G2	NA	NA	NA	NA	NA	NA	0.3749	NA	NA	NA	NA	NA	NA	NA	NA	NA	NA	NA	NA	NA	NA	NA	NA	NA	NA	NA	NA	NA	2.73097	6.02476	4.25582	4.06438	9.09721	3.39196	2.18954	2.09239	NA	NA
TCGA-F7-A61S-01	0	576	62	YES	Oral Tongue	MX	NX	TX		MALE	G1	NA	NA	NA	NA	NA	0.403305	NA	NA	NA	NA	NA	NA	NA	NA	0.403305	NA	NA	NA	NA	NA	NA	NA	NA	NA	NA	0.2157	NA	NA	2.62303	5.85612	4.43575	4.0428	9.63375	3.18	1.90364	0.97647	NA	NA
TCGA-F7-A61V-01	0	759	54		Base of tongue	MX	NX	TX		MALE	G1	NA	NA	NA	NA	NA	NA	NA	NA	0.864101	NA	NA	NA	NA	NA	0.4958	NA	NA	NA	NA	NA	NA	NA	NA	NA	NA	NA	NA	NA	4.91259	7.41263	6.17713	4.01564	8.96257	4.42669	3.202	2.46238	NA	NA
TCGA-F7-A61W-01	0	14	51	YES	Oral Tongue	MX	NX	TX		MALE	G2	NA	NA	NA	NA	NA	NA	NA	NA	NA	NA	NA	NA	NA	NA	NA	NA	NA	NA	NA	NA	NA	NA	NA	NA	NA	NA	NA	NA	2.07978	5.07369	6.33766	4.19751	8.74224	6.00761	2.89822	3.36163	NA	NA
TCGA-F7-A620-01	0	543	47	YES	Base of tongue	MX	NX	TX		MALE	G1	1.0298	NA	NA	NA	NA	NA	1.62469	NA	NA	NA	NA	NA	NA	0.6049	NA	NA	NA	NA	NA	NA	NA	NA	NA	NA	NA	NA	NA	NA	4.61129	7.46394	6.05823	4.44873	10.4785	3.6393	2.36944	2.75063	NA	NA
TCGA-F7-A622-01	1	359	75	YES	Larynx	MX	NX	TX		MALE	G1	NA	NA	0.2192	NA	NA	NA	0.4094	NA	NA	NA	NA	NA	NA	0.2192	0.2192	NA	NA	NA	NA	NA	NA	NA	NA	NA	NA	NA	NA	NA	1.10333	5.612	4.96296	3.30153	9.69735	4.35922	2.48387	2.44091	NA	NA
TCGA-F7-A623-01	0	616	70	YES	Larynx	MX	NX	TX		MALE	G1	0.1989	NA	NA	NA	NA	0.373671	0.1989	NA	0.1989	NA	NA	NA	NA	NA	0.7983	NA	NA	NA	NA	NA	NA	NA	NA	NA	NA	NA	NA	NA	1.39273	5.01494	4.67434	4.2277	8.75433	3.7772	2.36133	1.47175	NA	NA
TCGA-F7-A624-01	0	378	73	YES	Buccal Mucosa	MX	NX	TX		MALE	G3	NA	NA	NA	NA	NA	0.4864	0.4864	0.4864	NA	NA	NA	NA	0.4864	NA	NA	NA	NA	NA	NA	NA	NA	NA	NA	NA	NA	NA	NA	NA	1.13936	6.6151	4.44945	3.83095	8.65795	3.90999	3.23567	4.15698	NA	NA
TCGA-H7-7774-01	0	407	75	YES	Oral Cavity	M0	N0	T3	Stage III	FEMALE	G2	NA	NA	NA	NA	NA	NA	NA	NA	NA	NA	NA	NA	NA	NA	0.3755	NA	NA	NA	NA	NA	NA	NA	NA	NA	NA	NA	NA	NA	2.36795	4.74767	4.28036	4.44698	8.32055	4.5048	0.919832	2.66705	NA	NA
TCGA-H7-8501-01	0	461	54	YES	Buccal Mucosa	M0	N2a	T4a	Stage IVA	MALE	GX	NA	NA	NA	NA	0.3317	NA	0.828214	NA	0.3317	NA	NA	NA	NA	NA	0.601212	NA	NA	NA	NA	NA	NA	NA	NA	NA	NA	NA	NA	NA	1.94253	5.06927	4.55408	4.96566	8.50458	4.27467	2.8489	2.4316	NA	NA
TCGA-H7-8502-01	0	458	50	YES	Oral Cavity	M0	N2b	T4a	Stage IVA	MALE	G2	NA	0.2609	NA	NA	NA	0.2609	0.481766	NA	0.481766	0.2609	NA	NA	NA	0.2609	0.2609	NA	NA	NA	NA	NA	NA	NA	NA	NA	NA	NA	NA	NA	0.481766	4.40744	4.2954	4.52394	7.97835	5.1656	0.673265	1.66934	NA	NA
TCGA-H7-A6C5-01	0	642	65	YES	Larynx	M0	N1	T3	Stage III	MALE	G2	0.5016	NA	NA	NA	NA	NA	0.1873	NA	NA	NA	NA	NA	NA	0.1873	NA	NA	NA	NA	NA	NA	NA	NA	NA	NA	NA	NA	NA	NA	3.15389	5.76459	4.19585	3.51042	9.66338	3.5956	2.2872	0.873126	0.1873	NA
TCGA-H7-A76A-01	0	637	57	YES	Tonsil	M0	N2b	T2	Stage IVA	MALE	G2	NA	NA	0.2291	NA	0.895732	0.426755	0.2291	NA	0.2291	NA	NA	NA	NA	NA	0.755704	NA	NA	NA	NA	NA	NA	0.2291	NA	NA	NA	NA	NA	NA	2.5829	5.5742	4.37805	4.07337	7.76959	3.36377	1.24913	2.49751	NA	NA
TCGA-HD-7229-01	0	1027	60	NO	Larynx	M0	NX	T4a	Stage IVA	MALE	G3	NA	NA	NA	NA	NA	0.801959	0.456	NA	0.456	NA	NA	NA	0.456	NA	0.801959	NA	NA	NA	NA	NA	NA	NA	NA	NA	NA	0.456	NA	NA	1.69174	8.35816	4.99347	4.95938	7.90935	4.58788	1.51537	NA	NA	0.456
TCGA-HD-7753-01	0	866	62	YES	Oropharynx	M0	N0	T2	Stage II	MALE	G2	NA	NA	NA	NA	NA	0.264	0.487082	NA	NA	NA	NA	NA	NA	NA	NA	NA	NA	NA	NA	NA	NA	NA	0.487082	NA	NA	NA	NA	NA	2.38333	5.54195	5.31329	4.66113	8.97923	5.12684	2.49035	1.14071	NA	0.487082
TCGA-HD-7754-01	0	783	69	YES	Tonsil	M0	N2b	T2	Stage IVA	MALE	G1	NA	NA	NA	NA	NA	0.2278	NA	0.2278	0.2278	NA	NA	NA	NA	NA	0.2278	NA	NA	NA	NA	NA	NA	0.2278	NA	NA	NA	NA	NA	NA	1.24383	3.61909	4.46172	3.61911	7.56704	5.10938	1.34438	1.13566	NA	NA
TCGA-HD-7831-01	0	667	74	YES	Oral Tongue	M0	N0	T3	Stage III	MALE	G2	NA	NA	NA	NA	NA	0.1855	NA	NA	NA	NA	0.1855	NA	NA	NA	NA	NA	NA	NA	NA	NA	NA	NA	NA	NA	NA	NA	NA	NA	1.54632	2.57021	2.81482	4.28694	5.52347	4.08011	0.753587	3.42498	0.1855	NA
TCGA-HD-7832-01	0	836	52	YES	Floor of mouth	M0	N2	T4a	Stage IVA	MALE	G2	0.6838	0.382	NA	NA	NA	0.6838	0.382	NA	0.382	NA	NA	NA	NA	NA	0.6838	NA	NA	NA	NA	NA	NA	NA	NA	NA	NA	NA	NA	NA	1.64255	4.41362	3.61082	5.07645	7.29306	4.39291	1.64256	1.33106	NA	0.683736
TCGA-HD-7917-01	1	836	62	YES	Floor of mouth	M0	N0	T2	Stage II	MALE	G1	NA	NA	NA	NA	NA	0.881263	NA	NA	NA	NA	NA	NA	NA	NA	1.42443	NA	NA	NA	NA	NA	NA	NA	NA	NA	NA	NA	NA	NA	2.95163	6.26268	5.81125	6.04082	8.6058	5.7449	2.12699	3.10065	NA	NA
TCGA-HD-8224-01	1	446	63	YES	Base of tongue	M0	N0	T3	Stage III	MALE	G3	NA	NA	0.1458	NA	NA	NA	NA	NA	NA	NA	NA	NA	NA	NA	NA	NA	NA	NA	NA	NA	NA	NA	NA	NA	0.1458	NA	NA	NA	1.04513	3.79369	3.73729	4.44918	8.30233	4.40642	0.968765	2.60996	NA	NA
TCGA-HD-8314-01	0	670	58	NO	Base of tongue	M0	N1	T1	Stage III	MALE	G4	NA	0.201	NA	NA	NA	0.37739	0.201	0.201	NA	0.201	NA	NA	NA	NA	NA	NA	NA	0.201	0.201	NA	NA	NA	NA	NA	NA	0.201	NA	NA	1.55755	4.09976	4.68185	4.17334	9.11801	5.4465	0.676257	2.53209	0.201	0.3774
TCGA-HD-8634-01	1	385	51	YES	Oral Tongue	M0	NX	T1	Stage I	FEMALE	G2	NA	0.8019	NA	NA	NA	NA	NA	NA	0.8019	NA	NA	NA	NA	NA	NA	NA	NA	NA	NA	NA	NA	NA	NA	NA	NA	NA	NA	NA	1.3143	6.10121	5.66703	6.03734	8.22094	5.01008	3.41475	2.4491	NA	NA
TCGA-HD-8635-01	0	695	61	YES	Oral Tongue	M0	N1	T1	Stage III	FEMALE	G2	NA	NA	NA	NA	NA	0.167	NA	NA	0.452241	NA	NA	NA	NA	NA	NA	NA	NA	NA	NA	NA	NA	0.167	NA	NA	NA	NA	NA	NA	2.75879	4.33241	3.88219	4.84481	9.45285	4.2787	0.576223	4.49043	0.167	NA
TCGA-HD-A4C1-01	0	11	41	NO	Buccal Mucosa	M0	N2	T3	Stage IVA	FEMALE	G1	NA	NA	NA	NA	NA	NA	0.2674	NA	NA	NA	NA	NA	NA	NA	NA	NA	NA	NA	NA	NA	NA	NA	0.2674	NA	NA	NA	NA	NA	1.69603	4.86308	4.45782	3.91181	8.72569	4.5485	1.86683	2.28371	NA	NA
TCGA-HD-A633-01	0	421	74	YES	Oral Cavity	M0	N0	T4	Stage IVA	MALE	G2	NA	NA	0.3397	NA	NA	NA	0.3397	NA	NA	NA	NA	NA	NA	NA	0.84512	NA	NA	NA	NA	NA	NA	NA	NA	NA	NA	NA	NA	NA	1.37454	6.70057	4.95418	4.54231	9.30756	4.21114	2.717	2.53074	NA	NA
TCGA-HD-A634-01	1	130	56	YES	Tonsil	M0	N1	T3	Stage III	MALE	G3	NA	NA	NA	NA	NA	NA	1.47341	NA	NA	NA	NA	NA	NA	NA	1.12735	NA	NA	NA	NA	NA	NA	NA	NA	NA	NA	NA	NA	NA	4.69346	7.94711	7.04314	4.59084	10.0449	6.25201	4.36062	2.52056	0.6711	NA
TCGA-HD-A6HZ-01	0	111	79	NO	Oral Tongue	M0	N0	T2	Stage II	FEMALE	G2	NA	NA	NA	NA	NA	NA	0.590079	NA	0.325	0.325	NA	NA	NA	NA	0.325	NA	NA	NA	NA	NA	0.325	NA	NA	NA	NA	NA	NA	NA	2.53626	6.15978	5.26287	3.2992	9.39145	3.99166	1.59521	2.65677	NA	NA
TCGA-HD-A6I0-01	0	210	56	YES	Oral Cavity	M0	NX	T3	Stage III	MALE	G1	NA	NA	NA	NA	NA	0.5679	0.5679	NA	NA	NA	NA	NA	NA	NA	NA	NA	NA	NA	NA	NA	NA	NA	NA	NA	NA	NA	NA	NA	2.12983	6.10881	4.75746	2.86215	9.85815	4.0805	2.65678	3.27543	NA	NA
TCGA-HL-7533-01	0	1057	65	YES	Oral Cavity	M0	N2b	T2	Stage IVA	MALE	G3	NA	NA	NA	NA	NA	0.639621	0.456274	0.2461	NA	NA	NA	NA	NA	0.639621	0.456274	NA	NA	NA	NA	NA	NA	NA	NA	NA	0.2461	NA	NA	NA	1.5159	5.9968	5.09181	6.34588	7.05573	4.76667	3.58165	1.92207	NA	NA
TCGA-IQ-7630-01	0	485	49	NO	Oropharynx	M0	N0	T3	Stage III	MALE	G3	NA	NA	NA	NA	NA	NA	NA	NA	NA	NA	NA	NA	NA	NA	0.821614	NA	NA	NA	NA	NA	NA	NA	NA	NA	NA	NA	NA	NA	2.02484	6.39017	5.60978	4.27923	8.9893	5.02071	2.41914	2.67165	NA	0.3286
TCGA-IQ-7631-01	0	1172	60	NO	Buccal Mucosa	M0	N0	T2	Stage II	FEMALE	G1	NA	0.2491	NA	NA	NA	NA	0.4615	0.2491	NA	NA	NA	NA	NA	NA	0.4615	NA	NA	NA	NA	NA	0.2491	NA	NA	NA	NA	NA	NA	NA	3.97281	5.69737	5.25997	4.46658	8.53151	4.82421	1.32643	2.51397	NA	NA
TCGA-IQ-7632-01	0	441	68	NO	Alveolar Ridge	M0	N0	T4a	Stage IVA	FEMALE	G1	NA	NA	NA	NA	NA	0.3563	0.3563	NA	NA	NA	NA	NA	NA	NA	0.3563	NA	NA	NA	NA	NA	NA	NA	NA	NA	NA	0.3563	NA	NA	1.69664	5.12519	4.9532	4.96616	9.52883	5.17084	2.5953	1.08459	NA	NA
TCGA-IQ-A61E-01	0	1147	55	YES	Oral Tongue	MX	N0	T3	Stage III	FEMALE	G2	0.675449	NA	NA	NA	NA	NA	0.675449	NA	NA	NA	0.2007	NA	NA	NA	0.675419	NA	NA	NA	NA	NA	NA	NA	0.2007	NA	0.2007	NA	NA	NA	4.07254	5.39937	4.71314	4.7456	9.70012	3.92436	2.77023	2.60305	NA	NA
TCGA-IQ-A61G-01	0	360	57	NO	Floor of mouth	MX	N2c	T4a	Stage IVA	MALE	G2	NA	NA	NA	NA	NA	NA	1.24801	NA	NA	NA	NA	NA	NA	NA	0.4263	NA	NA	NA	NA	NA	NA	NA	1.02244	NA	NA	NA	NA	NA	4.41172	6.98674	6.18015	4.23858	8.70624	4.90108	3.81395	2.35774	NA	NA
TCGA-IQ-A61H-01	0	1138	76	NO	Oral Tongue	MX	N0	T2	Stage II	MALE	G2	NA	NA	NA	NA	NA	NA	0.601981	NA	0.1756	NA	NA	NA	NA	NA	0.1756	NA	NA	NA	NA	NA	NA	NA	NA	NA	NA	NA	NA	NA	3.33099	6.53595	4.53231	2.92658	9.02068	2.9749	1.79066	3.331	0.1756	NA
TCGA-IQ-A61I-01	1	2	63	NO	Oropharynx	M0	N2a	T1	Stage IVA	MALE	G3	0.2417	NA	NA	NA	NA	NA	0.629567	NA	0.2417	NA	NA	NA	NA	NA	0.448658	NA	NA	0.2417	NA	NA	NA	NA	NA	NA	0.2417	NA	NA	NA	4.15204	6.57969	4.78799	4.27944	9.14508	3.17379	1.40125	0.629567	NA	NA
TCGA-IQ-A61J-01	0	1021	54	NO	Oral Tongue	M0	N2b	T2	Stage IVA	MALE	G1	NA	NA	NA	NA	0.1165	0.1165	0.224291	NA	NA	NA	NA	NA	NA	NA	0.1165	NA	NA	NA	NA	NA	NA	0.1165	NA	NA	NA	NA	NA	NA	1.59418	3.22172	2.55578	2.40349	8.07762	2.40353	0.589558	1.81723	NA	NA
TCGA-IQ-A61K-01	1	161	70	NO	Oral Tongue	M0	N2b	T3	Stage IVA	FEMALE	G2	NA	NA	NA	NA	NA	0.481594	0.2608	NA	NA	NA	NA	NA	NA	NA	NA	NA	NA	NA	NA	NA	NA	NA	NA	NA	NA	NA	NA	NA	3.52393	5.49798	4.77378	3.66583	8.19323	3.9324	1.47683	2.91444	NA	NA
TCGA-IQ-A61L-01	0	416	72	NO	Oral Tongue	M0	N0	T2	Stage II	FEMALE	G1	NA	NA	NA	NA	NA	NA	0.486396	NA	NA	NA	NA	NA	NA	NA	0.486396	NA	NA	NA	NA	NA	NA	NA	0.2636	NA	NA	NA	NA	NA	2.48841	4.93903	4.76907	2.68119	8.99858	4.0391	2.2045	3.40933	NA	NA
TCGA-IQ-A61O-01	1	421	43	NO	Oropharynx	MX	N2b	T2	Stage IVA	MALE	GX	0.399088	NA	NA	NA	NA	0.399088	0.2133	NA	NA	NA	NA	NA	NA	NA	NA	NA	NA	NA	NA	NA	NA	0.3991	NA	NA	0.2133	0.3991	NA	NA	1.18575	5.69129	5.22231	3.26377	8.22081	4.39766	1.46093	1.82766	0.2133	NA
TCGA-IQ-A6SH-01	0	471	55		Oral Tongue	M1	N1	T2	Stage IVC	MALE	G1	NA	NA	NA	NA	NA	0.1685	0.1685	0.319362	0.1685	NA	NA	NA	NA	NA	0.455931	NA	NA	NA	NA	NA	NA	0.319362	0.3193	NA	NA	NA	NA	NA	1.57616	5.34462	4.55715	4.06434	9.18119	4.47915	1.57614	1.69127	NA	NA
TCGA-KU-A66S-01	1	406	69	NO	Larynx	MX	N1	T2	Stage III	FEMALE	G2	0.192	NA	NA	NA	NA	0.3614	NA	NA	NA	NA	NA	NA	NA	NA	0.192	0.192	NA	NA	0.192	NA	NA	0.192	NA	NA	NA	NA	NA	NA	4.78763	5.63886	5.2321	3.2105	8.75216	4.07047	1.94374	1.94373	0.192	NA
TCGA-KU-A66T-01	0	552	53	NO	Floor of mouth	M0	N0	T4	Stage IVA	FEMALE	G2	NA	NA	NA	NA	NA	NA	NA	NA	NA	NA	NA	NA	NA	0.3117	NA	NA	NA	NA	NA	NA	NA	NA	NA	NA	NA	NA	NA	NA	0.785455	5.9604	5.42527	3.34569	7.8434	4.71846	2.76322	2.35065	NA	NA
TCGA-KU-A6H7-01	0	586	55	YES	Tonsil	M0	N2a	T2	Stage IVA	FEMALE	G2	NA	NA	NA	NA	NA	NA	NA	NA	NA	NA	NA	NA	NA	NA	0.3053	NA	NA	NA	NA	NA	NA	NA	NA	NA	NA	NA	NA	NA	2.83343	5.73022	4.27673	3.0542	8.59371	3.13383	1.27147	0.771486	NA	NA
TCGA-KU-A6H8-01	1	327	41	YES	Oral Tongue	M0	N0	T1	Stage I	MALE	G3	NA	0.1398	NA	0.1398	NA	NA	0.1398	NA	0.1398	NA	NA	NA	NA	NA	0.1398	NA	NA	NA	NA	NA	NA	NA	NA	NA	NA	NA	NA	NA	3.20848	5.11634	3.97789	3.07544	10.7896	3.55919	0.859281	5.47763	NA	NA
TCGA-MT-A51W-01	0	437	52	YES	Tonsil	M0	NX	T1	Stage I	FEMALE	G2	NA	NA	NA	NA	NA	0.710414	NA	NA	NA	NA	NA	NA	NA	NA	0.710414	NA	NA	NA	NA	NA	NA	NA	NA	NA	NA	NA	NA	NA	1.69015	6.8199	4.85769	3.90662	9.23722	3.90665	2.2683	2.44726	NA	NA
TCGA-MT-A51X-01	0	242	30	NO	Oral Tongue	M0	N2b	T1	Stage IVA	MALE	G1	NA	NA	NA	NA	0.341	NA	NA	NA	NA	NA	NA	NA	NA	0.341	NA	NA	NA	NA	NA	NA	0.341	NA	NA	NA	NA	NA	NA	NA	1.87433	5.36671	5.14547	3.54409	8.46436	4.59673	3.03542	2.53588	0.341	NA
TCGA-MT-A67A-01	0	914	85	YES	Oral Tongue	M0	N0	T1	Stage I	FEMALE	G2	NA	NA	NA	NA	NA	0.4975	NA	NA	0.4975	NA	NA	NA	NA	NA	0.4975	NA	NA	NA	NA	NA	NA	NA	NA	NA	NA	NA	NA	NA	2.46706	5.64376	3.82532	3.7828	9.28243	2.66737	1.61296	3.54907	NA	NA
TCGA-MT-A67D-01	0	56	55	YES	Floor of mouth	M0	N0	T2	Stage II	MALE	G2	0.3586	NA	NA	NA	NA	NA	1.26965	NA	0.3586	NA	NA	NA	NA	NA	0.6456	NA	NA	NA	NA	NA	0.3586	NA	NA	NA	NA	NA	NA	NA	3.71538	7.64153	5.05189	4.65933	10.1473	3.15407	2.53545	3.1541	NA	0.3586
TCGA-MT-A67F-01	0	384	60	YES	Oral Cavity	MX	N0	T4	Stage IVA	FEMALE	G2	NA	NA	NA	NA	NA	0.2784	0.2784	NA	0.511669	0.2784	NA	NA	NA	NA	0.712417	NA	NA	NA	NA	NA	NA	NA	0.2784	NA	NA	NA	NA	NA	2.66031	5.64877	4.28683	4.0291	9.85905	3.34389	2.2725	1.91354	NA	NA
TCGA-MT-A67G-01	0	190	53	YES	Tonsil	MX	N2b	T1	Stage IVA	FEMALE	G2	0.3112	NA	NA	NA	0.3112	NA	NA	NA	NA	NA	NA	NA	NA	NA	0.973029	NA	NA	NA	NA	NA	NA	NA	NA	NA	NA	NA	NA	NA	3.474	6.4776	4.13847	3.85622	8.29343	3.08121	1.54897	2.85987	NA	NA
TCGA-MT-A7BN-01	0	469	74	YES	Floor of mouth	M0	N2b	T2	Stage IVA	MALE	G3	NA	NA	NA	NA	NA	0.3338	0.3338	NA	NA	NA	NA	NA	NA	NA	NA	NA	NA	NA	NA	NA	NA	NA	NA	NA	NA	NA	NA	NA	3.54515	7.1872	4.64096	4.4987	7.62982	4.03201	2.13229	2.63376	NA	NA
TCGA-MZ-A5BI-01	1	217	53	YES	Tonsil	M0	N2b	T2	Stage IVA	MALE		0.3847	NA	NA	NA	NA	0.3847	0.688115	NA	0.688115	NA	NA	NA	NA	NA	NA	0.3847	NA	NA	NA	NA	NA	NA	NA	NA	NA	NA	NA	NA	2.89077	5.61388	5.45212	4.75335	9.78601	5.23523	3.00501	0.3847	NA	NA
TCGA-MZ-A6I9-01	1	489	68	YES	Base of tongue	M0	N2b	T4a	Stage IVA	MALE	G2	NA	0.2189	NA	NA	NA	0.2189	0.2189	NA	NA	NA	NA	NA	NA	NA	0.2189	NA	NA	NA	NA	NA	NA	0.40892	NA	NA	NA	NA	NA	NA	2.82038	4.46856	4.17336	2.34954	9.57091	4.24991	1.20856	0.576871	NA	NA
TCGA-MZ-A7D7-01	0	547	51	YES	Base of tongue	M0	N2b	T3	Stage IVA	MALE		NA	NA	NA	NA	NA	0.1867	0.1867	NA	NA	NA	NA	NA	NA	0.352	0.351984	NA	NA	NA	NA	NA	NA	NA	NA	NA	NA	NA	NA	NA	2.93219	5.03482	4.72385	2.61176	9.09819	4.606	1.61948	0.351984	0.1867	NA
TCGA-P3-A5Q5-01	0	910	54	YES	Tonsil	M0	N2	TX	Stage IVA	MALE	G3	0.1951	NA	NA	NA	NA	NA	0.366932	0.1951	NA	NA	NA	NA	NA	NA	0.3669	NA	NA	NA	NA	NA	NA	NA	NA	NA	NA	NA	NA	NA	1.90723	6.12758	4.9256	3.51411	8.30736	3.93865	1.66532	1.4528	0.3669	NA
TCGA-P3-A5Q6-01	1	480	49	YES	Tonsil	M0	N0	T3	Stage III	MALE	G3	NA	NA	NA	NA	NA	0.2141	NA	NA	NA	NA	NA	NA	NA	NA	0.4006	NA	NA	NA	NA	NA	NA	NA	NA	NA	NA	NA	NA	NA	1.69604	5.14573	4.33631	2.82382	7.99847	3.89925	1.08403	3.09094	NA	NA
TCGA-P3-A5QA-01	0	2182	41	YES	Oral Tongue	M0	N0	T2	Stage II	MALE	G3	NA	NA	NA	NA	NA	0.3942	NA	NA	NA	NA	NA	0.3942	NA	0.3942	0.3942	NA	NA	NA	NA	NA	NA	NA	0.3942	NA	NA	NA	NA	NA	4.08952	5.84696	5.42975	3.88998	9.02868	4.24107	2.92573	2.43267	NA	0.3942
TCGA-P3-A5QE-01	0	1559	49	YES	Base of tongue	M0	N1	T1	Stage III	MALE	G2	NA	NA	NA	NA	NA	0.5903	0.5903	0.5903	0.5903	NA	NA	NA	NA	NA	1.81877	NA	NA	NA	NA	NA	NA	NA	NA	NA	0.5903	NA	NA	NA	1.3315	5.86113	5.86111	5.10289	8.24708	4.56979	1.81877	0.5903	0.5903	NA
TCGA-P3-A5QF-01	1	330	49	NO	Alveolar Ridge	M0	N2b	T4	Stage IVA	MALE	G2	0.3177	NA	NA	NA	0.3177	0.3177	NA	NA	0.798279	NA	NA	NA	NA	NA	0.3177	NA	NA	NA	NA	NA	NA	NA	NA	NA	NA	NA	NA	NA	2.789	6.52957	5.75377	3.73509	8.15734	4.74758	3.06858	1.57078	NA	NA
TCGA-P3-A6SW-01	0	1120	50	YES	Tonsil	M0	N2b	T4	Stage IVA	MALE	G3	0.2614	NA	NA	NA	NA	NA	NA	0.2614	0.2614	NA	NA	NA	NA	NA	0.2614	NA	NA	NA	NA	NA	0.2614	NA	NA	NA	NA	NA	NA	NA	2.19374	5.93492	3.83858	3.42378	9.20182	3.12856	1.67109	1.57825	NA	NA
TCGA-P3-A6SX-01	1	1430	67	YES	Tonsil	M0	N0	T4	Stage IVA	MALE	G2	NA	NA	NA	NA	0.1413	NA	NA	NA	NA	NA	0.1413	NA	NA	NA	NA	NA	NA	NA	NA	NA	NA	NA	0.1413	NA	NA	NA	NA	NA	1.75153	5.68752	4.03	3.25443	8.26356	3.15787	1.02088	4.93745	NA	NA
TCGA-P3-A6T0-01	0	578	47	YES	Floor of mouth	M0	N2b	T4	Stage IVA	FEMALE	G2	NA	NA	NA	NA	NA	NA	NA	NA	NA	0.3861	NA	0.2059	NA	NA	0.2059	0.2059	NA	NA	NA	NA	NA	NA	NA	NA	NA	NA	NA	NA	1.72303	4.88442	4.3456	4.68372	8.18927	4.38849	1.25141	3.94687	NA	0.2059
TCGA-P3-A6T2-01	0	2298	45	YES	Buccal Mucosa	M0	N0	T2	Stage II	MALE	G2	NA	NA	NA	NA	0.287	NA	NA	NA	NA	NA	NA	NA	NA	NA	NA	NA	NA	NA	NA	NA	NA	NA	NA	NA	NA	NA	NA	NA	1.86452	5.27203	4.09332	3.71226	9.16761	4.07453	2.02916	4.25172	0.287	NA
TCGA-P3-A6T3-01	1	577	49	YES	Oral Cavity	M0	N1	T4	Stage IVA	MALE	G2	NA	NA	NA	NA	NA	NA	0.299304	NA	0.1574	NA	NA	NA	NA	NA	0.299304	NA	NA	NA	NA	NA	NA	NA	NA	0.1574	NA	NA	NA	NA	2.853	4.36439	4.9583	4.15628	8.54484	4.83552	2.75789	3.6067	0.1574	NA
TCGA-P3-A6T4-01	1	62	54	YES	Floor of mouth	M0	N1	T4	Stage IVA	MALE	G2	NA	0.1697	NA	NA	0.1697	0.1697	NA	NA	0.699643	0.1697	NA	NA	NA	NA	NA	NA	NA	NA	NA	NA	NA	NA	NA	0.1697	NA	NA	NA	NA	1.45794	4.42405	3.99781	3.59773	7.5212	4.47349	1.24663	1.458	NA	NA
TCGA-P3-A6T5-01	1	882	79	YES	Alveolar Ridge	M0	N0	T4	Stage IVA	FEMALE	G2	NA	NA	NA	NA	NA	0.3869	NA	NA	NA	NA	NA	NA	NA	NA	0.3869	NA	NA	NA	NA	NA	NA	NA	NA	NA	NA	NA	NA	NA	1.9141	4.57074	4.64351	3.26503	7.91068	3.97877	0.943165	2.32171	NA	NA
TCGA-P3-A6T6-01	1	395	53	YES	Alveolar Ridge	M0	N0	T4	Stage IVA	MALE	G3	0.1797	NA	NA	NA	NA	0.1797	0.483308	NA	0.483308	NA	NA	0.1797	NA	NA	0.339476	NA	NA	NA	NA	NA	NA	NA	NA	NA	NA	NA	NA	NA	3.36283	5.79867	5.23847	4.06939	9.00171	4.5498	2.27721	1.37414	NA	NA
TCGA-P3-A6T7-01	1	487	55	YES	Floor of mouth	M0	N1	T3	Stage III	MALE	G2	NA	NA	NA	NA	0.2196	NA	NA	NA	NA	NA	NA	NA	NA	0.2196	0.2196	NA	NA	NA	NA	NA	NA	NA	0.2196	NA	NA	NA	NA	NA	1.7233	5.01079	3.60652	3.99661	9.80092	3.09819	1.72332	2.2575	0.2196	NA
TCGA-P3-A6T8-01	0	400	54	YES	Floor of mouth	M0	N0	T4a	Stage IVA	MALE	G3	0.503641	NA	NA	NA	NA	NA	0.1881	NA	NA	NA	NA	NA	NA	NA	0.762401	0.1881	NA	NA	NA	NA	NA	NA	0.35448	NA	NA	NA	NA	NA	2.58798	6.45294	4.63284	4.75688	9.40984	4.06469	1.62697	3.40695	NA	NA
TCGA-QK-A64Z-01	1	641	79	YES	Hard Palate	M0	N0	T2	Stage II	FEMALE	G1	NA	0.2915	NA	NA	NA	NA	0.922692	NA	NA	NA	NA	NA	NA	NA	0.2915	NA	NA	NA	NA	NA	NA	NA	NA	NA	NA	NA	NA	NA	2.3933	6.40483	4.51986	4.20658	9.69623	3.14338	1.08373	3.24911	NA	NA
TCGA-QK-A652-01	0	645	60	YES	Oral Tongue	M0	N0	T2	Stage II	MALE	G2	NA	NA	NA	NA	NA	NA	0.4836	NA	NA	NA	NA	NA	NA	NA	NA	NA	NA	NA	NA	NA	NA	NA	NA	NA	NA	NA	NA	NA	3.73815	6.62878	5.29383	4.33016	9.57436	3.69448	2.19658	3.82179	NA	NA
TCGA-QK-A6IF-01	0	704	61	YES	Tonsil	M0	N2b	T1	Stage IVA	MALE	GX	NA	NA	NA	NA	NA	NA	0.43529	NA	0.4352	NA	NA	NA	NA	NA	NA	NA	NA	NA	NA	NA	NA	NA	NA	NA	NA	NA	NA	NA	3.6577	5.72634	4.11891	3.29331	7.87433	3.2933	1.71754	NA	NA	NA
TCGA-QK-A6IG-01	1	222	69	YES	Buccal Mucosa	M0	N0	T2	Stage II	MALE	G2	0.589579	NA	NA	NA	0.3247	NA	0.589579	NA	NA	NA	NA	NA	NA	NA	0.3247	NA	NA	NA	NA	NA	NA	NA	NA	NA	NA	NA	NA	NA	3.37004	5.65751	5.56819	3.14157	9.67518	5.38858	2.96631	2.09812	NA	NA
TCGA-QK-A6IH-01	0	653	65	YES	Alveolar Ridge	M0	N1	T4a	Stage IVA	FEMALE	G2	NA	NA	NA	NA	NA	0.2789	0.2789	NA	NA	NA	NA	NA	NA	NA	0.2789	NA	NA	NA	NA	NA	NA	NA	NA	NA	NA	NA	NA	NA	0.713511	5.32282	3.71759	2.88702	8.37581	3.66998	1.54566	2.56188	0.2789	NA
TCGA-QK-A6II-01	1	284	52	YES	Floor of mouth	M0	N0	T3	Stage III	MALE	G2	0.3264	NA	NA	NA	NA	NA	0.3264	NA	NA	NA	NA	NA	NA	NA	0.3264	NA	NA	NA	NA	NA	NA	NA	NA	NA	NA	NA	NA	NA	2.3397	5.95256	4.60618	3.22926	10.7747	3.54384	2.7192	1.71585	NA	NA
TCGA-QK-A6IJ-01	0	387	71	YES	Floor of mouth	M0	N0	T2	Stage II	MALE	G3	0.3054	NA	NA	NA	NA	0.3054	0.3054	NA	NA	NA	NA	NA	NA	0.3054	0.55731	NA	NA	NA	NA	NA	NA	NA	NA	NA	NA	NA	NA	NA	2.78556	6.06154	5.34393	3.62277	10.3078	4.34596	2.83406	0.771781	NA	NA
TCGA-QK-A6V9-01	0	833	56	NO	Tonsil	M0	N0	T2	Stage II	MALE	G2	NA	NA	NA	NA	0.2498	0.2498	0.462664	0.648153	NA	0.2498	NA	NA	NA	NA	0.2498	NA	NA	NA	NA	NA	NA	NA	NA	NA	0.2498	NA	NA	NA	2.92914	5.22823	4.74946	4.31499	8.02228	4.43336	1.70863	1.09371	NA	NA
TCGA-QK-A6VB-01	0	641	66	NO	Floor of mouth	M0	N0	T4a	Stage IVA	MALE	G2	NA	NA	NA	NA	NA	0.517788	0.282	NA	NA	NA	NA	NA	NA	NA	0.898028	NA	NA	NA	0.282	NA	NA	NA	0.282	NA	NA	0.282	NA	NA	2.28867	4.83965	6.04872	4.74988	8.44356	6.44884	2.67746	3.3003	NA	NA
TCGA-QK-A6VC-01	0	600	62	NO	Hypopharynx	M0	N2c	T4a	Stage IVA	FEMALE	G2	NA	NA	NA	NA	NA	NA	0.679794	NA	NA	NA	NA	NA	NA	NA	0.2638	0.2638	NA	NA	NA	NA	NA	NA	0.486739	NA	NA	NA	NA	NA	1.58808	5.63678	4.57731	3.91121	10.4459	3.81161	1.85138	2.3256	0.4867	NA
TCGA-QK-A8Z7-01	0	392	59	YES	Floor of mouth	M0	N2c	T4a	Stage IVA	MALE		NA	NA	NA	NA	0.2054	NA	0.2054	NA	0.2054	NA	NA	NA	NA	NA	0.385168	NA	NA	NA	0.2054	NA	NA	NA	NA	NA	NA	NA	NA	NA	3.64098	3.83907	4.7798	4.205	8.78024	4.98889	2.44283	2.73578	NA	NA
TCGA-QK-A8Z8-01	1	171	60	YES	Larynx	M1	N1	T3	Stage IVC	FEMALE	G2	0.2578	NA	NA	NA	NA	0.833996	0.833996	NA	NA	NA	NA	NA	NA	NA	NA	NA	NA	NA	NA	NA	NA	0.2578	0.2578	0.2578	NA	NA	NA	NA	3.40427	4.32037	4.78707	5.20185	8.84429	4.99609	1.82518	1.35909	NA	NA
TCGA-QK-A8Z9-01	1	449	56	YES	Floor of mouth	M0	N2b	T4a	Stage IVA	MALE	G2	NA	NA	NA	NA	NA	0.241	0.241	NA	NA	NA	NA	NA	NA	NA	NA	NA	NA	NA	NA	NA	NA	NA	0.447445	NA	NA	NA	NA	NA	2.15546	4.02464	4.8762	5.02056	7.55411	5.46861	0.4475	3.07995	NA	NA
TCGA-QK-A8ZA-01	1	371	60	YES	Oropharynx	MX	N2b	T2	Stage IVA	MALE	G2	NA	NA	NA	NA	NA	0.2959	0.2959	NA	NA	0.2959	NA	NA	NA	NA	0.541318	NA	NA	NA	NA	NA	NA	NA	0.2959	NA	NA	NA	NA	NA	3.27078	5.99117	5.62253	5.6555	8.88834	6.03193	1.89992	0.751	0.9341	NA
TCGA-QK-A8ZB-01	0	542	68	YES	Larynx	M0	N0	T4a	Stage IVA	MALE	G2	0.2227	NA	NA	NA	NA	NA	NA	NA	0.2227	NA	NA	NA	NA	NA	0.58568	NA	NA	NA	NA	NA	NA	NA	NA	NA	NA	NA	NA	NA	1.22353	2.90869	4.10346	4.34775	8.44501	4.32389	1.22358	2.94038	NA	NA
TCGA-QK-AA3J-01	0	466	69	NO	Larynx	M0	N0	T1	Stage I	MALE	G3	NA	NA	0.2721	NA	NA	NA	0.2721	NA	NA	NA	NA	NA	NA	NA	NA	NA	NA	NA	NA	NA	NA	0.2721	NA	NA	NA	NA	NA	NA	3.63428	4.42969	4.7959	4.72973	11.012	4.96842	1.96577	2.5806	NA	NA
TCGA-QK-AA3K-01	0	253	60	YES	Oral Tongue	MX	N2b	T3	Stage IVA	MALE	G2	NA	0.2307	0.2307	NA	NA	NA	NA	NA	0.2307	NA	NA	NA	NA	NA	0.2307	NA	NA	NA	NA	NA	0.2307	0.2307	NA	NA	NA	NA	NA	NA	1.84823	5.72356	5.24528	4.51382	9.37052	5.49308	1.70222	4.15524	0.2307	NA
TCGA-RS-A6TO-01	1	387	82	NO	Oral Cavity	M0	N2c	T4	Stage IVA	FEMALE	G2	NA	NA	NA	NA	NA	0.843449	0.613139	NA	NA	NA	NA	NA	NA	NA	0.3389	NA	NA	NA	NA	NA	NA	NA	NA	NA	NA	NA	NA	NA	1.04208	5.41184	5.13576	4.30746	8.08966	4.14424	1.96817	2.52766	NA	NA
TCGA-RS-A6TP-01	0	516	58	YES	Tonsil	M0	N0	T2	Stage II	MALE	G3	NA	NA	NA	NA	NA	NA	NA	NA	NA	NA	NA	NA	NA	NA	0.484	NA	NA	NA	NA	NA	NA	NA	NA	NA	NA	NA	NA	NA	2.19783	5.38068	3.45503	3.78211	8.1439	3.10004	2.71829	2.95921	NA	NA
TCGA-T2-A6WX-01	1	209	73	YES	Oral Tongue	M0	N0	T3	Stage III	FEMALE	G1	0.787724	NA	NA	NA	NA	NA	1.29431	NA	NA	NA	NA	NA	NA	NA	NA	NA	NA	NA	NA	NA	NA	NA	NA	NA	NA	NA	NA	NA	2.05217	5.91441	5.1546	4.62794	9.21876	3.91091	2.4854	2.48542	NA	NA
TCGA-T2-A6WZ-01	1	484	53	YES	Oral Tongue	M0	N2b	T3	Stage IVA	MALE	G2	NA	NA	0.2328	NA	0.2328	NA	0.2328	NA	NA	NA	NA	NA	NA	NA	0.76592	NA	NA	NA	0.2328	NA	NA	NA	NA	0.2328	NA	NA	NA	NA	1.54902	5.46193	6.16128	3.52439	7.79551	5.29822	2.32984	2.22567	NA	NA
TCGA-T2-A6X0-01	0	216	49	YES	Tonsil	M0	N2a	T1	Stage IVA	MALE	G2	NA	NA	NA	NA	NA	0.4166	0.2233	NA	NA	NA	NA	NA	NA	NA	NA	NA	NA	NA	NA	NA	NA	0.2233	NA	NA	NA	0.2233	NA	NA	1.81196	5.21575	5.14923	4.49803	7.62719	4.62083	0.5871	1.32576	NA	NA
TCGA-T2-A6X2-01	0	987	82	YES	Alveolar Ridge	M0	N0	T3	Stage III	MALE	G1	NA	NA	NA	NA	NA	0.2832	0.2832	NA	NA	NA	NA	0.2832	NA	NA	NA	NA	NA	NA	NA	NA	NA	NA	NA	NA	NA	NA	NA	NA	0.5198	5.70537	5.38435	4.62276	7.78859	4.3434	2.22858	2.01291	NA	NA
TCGA-T3-A92M-01	0	417	52	NO	Larynx	M0	N2c	T4a	Stage IVA	MALE	G2	NA	0.2854	NA	NA	NA	NA	NA	NA	0.727952	0.2854	NA	NA	NA	NA	0.2854	NA	NA	NA	NA	NA	0.2854	0.2854	0.2854	NA	NA	0.2854	NA	NA	1.33992	4.37092	4.44524	4.64762	8.86053	5.74164	1.56997	1.67251	0.2854	NA
TCGA-T3-A92N-01	1	95	79	NO	Floor of mouth	M1	N1	T1	Stage IVC	MALE	G3	NA	NA	NA	NA	NA	NA	NA	NA	NA	0.333	NA	NA	NA	NA	NA	NA	NA	NA	NA	NA	NA	NA	NA	NA	NA	NA	NA	NA	2.74668	6.09807	4.62213	4.26107	8.52298	4.22144	2.6898	2.29111	NA	0.333
TCGA-TN-A7HI-01	0	412	56	YES	Tonsil	M0	N0	T1	Stage I	MALE	G3	NA	0.415	NA	NA	NA	NA	NA	0.415	NA	NA	NA	NA	NA	NA	NA	NA	NA	NA	NA	NA	NA	NA	NA	NA	NA	NA	NA	NA	3.9997	7.13582	6.13579	5.11515	8.80483	5.42593	2.32165	2.58468	NA	NA
TCGA-TN-A7HJ-01	0	403	51	NO	Larynx	M0	NX	T3	Stage III	MALE	G2	NA	NA	NA	NA	NA	0.481594	0.2608	NA	NA	NA	NA	NA	NA	NA	0.673045	NA	NA	NA	NA	NA	NA	NA	NA	NA	NA	NA	NA	NA	2.91443	6.38254	5.1489	3.7532	9.86531	4.17321	1.57604	1.91616	NA	NA
TCGA-TN-A7HL-01	0	619	59	YES	Hypopharynx	M0	NX	T4a	Stage IVA	MALE	G2	0.4422	NA	NA	NA	0.4422	NA	0.780183	NA	NA	NA	NA	NA	NA	NA	NA	NA	NA	NA	NA	NA	NA	NA	NA	NA	NA	NA	NA	NA	1.28372	5.31241	4.03763	4.32262	8.16784	3.36813	1.65626	1.05382	NA	NA
TCGA-UF-A718-01	0	1971	62	NO	Larynx	M0	N0	T4a	Stage IVA	MALE	G2	NA	NA	NA	NA	NA	NA	NA	NA	0.3512	NA	NA	NA	NA	NA	NA	NA	NA	NA	NA	NA	NA	NA	NA	NA	NA	NA	NA	NA	1.55051	4.1547	4.61033	4.32309	7.89659	3.88558	0.633424	1.90918	NA	NA
TCGA-UF-A719-01	0	1663	54	YES	Floor of mouth	M0	N0	T3	Stage III	MALE	G1	NA	NA	NA	NA	NA	0.1921	NA	NA	NA	NA	NA	NA	NA	NA	NA	0.3617	NA	NA	NA	NA	NA	0.1921	NA	NA	NA	NA	NA	NA	4.26559	6.16592	6.93849	4.43671	8.82791	5.70436	3.80357	1.27769	NA	NA
TCGA-UF-A71A-01	1	86	67	NO	Floor of mouth	M0	N2a	T3	Stage IVA	MALE	G1	NA	NA	NA	NA	NA	0.2125	NA	NA	NA	NA	NA	NA	NA	NA	NA	NA	NA	NA	0.2125	NA	NA	NA	NA	NA	NA	NA	NA	NA	3.75856	7.14057	5.34578	3.82472	8.25718	4.23039	1.68768	3.79202	NA	NA
TCGA-UF-A71B-01	0	1506	50	YES	Alveolar Ridge	M0	N1	T4a	Stage IVA	MALE	G2	NA	0.2856	NA	NA	NA	0.2856	0.2856	NA	NA	NA	NA	NA	NA	NA	0.2856	NA	NA	NA	NA	NA	NA	NA	NA	NA	NA	NA	NA	NA	1.21004	6.39169	5.7306	5.19697	8.95012	5.16207	2.09879	2.53998	NA	NA
TCGA-UF-A71D-01	0	1461	54	YES	Larynx	M0	N1	T4a	Stage IVA	FEMALE	G2	NA	NA	NA	NA	NA	NA	0.6246	NA	NA	NA	0.3459	NA	NA	NA	NA	0.3459	NA	NA	NA	NA	NA	NA	NA	NA	NA	NA	NA	NA	4.91926	7.00066	5.86871	4.97003	8.94618	4.39554	2.79906	0.858162	NA	NA
TCGA-UF-A71E-01	1	1504	63	YES	Floor of mouth	M0	N0	T4	Stage IVA	MALE	G3	NA	0.3159	0.3159	NA	NA	0.3159	NA	NA	0.3159	NA	NA	NA	NA	NA	1.15319	NA	NA	NA	NA	NA	NA	NA	NA	NA	NA	0.3159	NA	NA	1.78589	6.52082	5.93604	4.69887	8.60194	4.58575	1.88483	2.14646	0.3159	0.3159
TCGA-UF-A7J9-01	0	1358	75	YES	Larynx	M0	N0	T4a	Stage IVA	MALE	G2	0.1744	0.1744	NA	NA	NA	0.1744	0.1744	NA	0.1744	NA	NA	0.1744	NA	NA	0.1744	NA	NA	NA	NA	NA	NA	NA	NA	NA	NA	NA	NA	NA	3.52792	7.04901	5.65707	4.20723	9.2134	4.24685	1.67085	4.42133	0.1744	NA
TCGA-UF-A7JA-01	0	2265	66	YES	Buccal Mucosa	M0	N1	T4a	Stage IVA	FEMALE	G2	NA	NA	NA	NA	NA	0.2421	0.2421	NA	NA	NA	NA	NA	NA	NA	0.2421	NA	NA	NA	NA	NA	NA	0.2421	NA	NA	NA	NA	NA	NA	2.69652	7.30689	5.87192	4.24097	10.2462	4.47233	1.40305	4.58647	NA	NA
TCGA-UF-A7JC-01	1	546	42	NO	Floor of mouth	M0	N1	T3	Stage III	MALE	G1	NA	0.234	NA	NA	0.234	NA	NA	NA	NA	NA	NA	NA	NA	NA	0.611912	NA	NA	NA	0.234	NA	NA	NA	NA	NA	NA	NA	NA	NA	0.911142	4.39764	4.20438	3.65802	7.32694	4.21807	2.06003	4.31067	NA	NA
TCGA-UF-A7JD-01	1	739	71	YES	Buccal Mucosa	M0	N0	T4a	Stage IVA	MALE	G3	0.1473	NA	NA	NA	NA	0.280944	0.1473	NA	NA	NA	NA	NA	NA	NA	0.280944	NA	NA	NA	NA	NA	NA	NA	0.4032	NA	NA	0.2809	NA	NA	3.35662	5.84631	5.14103	3.16244	8.47486	4.67268	2.04159	2.51833	NA	NA
TCGA-UF-A7JF-01	0	1686	80	YES	Larynx	M0	N2b	T4a	Stage IVA	MALE	G2	NA	0.4049	NA	NA	NA	0.4049	NA	NA	NA	NA	NA	NA	NA	NA	0.720711	NA	NA	NA	NA	NA	0.4049	NA	NA	NA	NA	NA	NA	NA	3.07923	5.93689	5.00457	3.99121	8.96183	4.33015	1.38956	1.70836	NA	NA
TCGA-UF-A7JH-01	0	896	59	YES	Larynx	M0	N0	T4a	Stage IVA	MALE	G1	NA	NA	0.2425	NA	NA	0.2425	0.2425	NA	NA	NA	NA	NA	NA	NA	0.2425	NA	NA	NA	NA	NA	NA	NA	NA	NA	NA	NA	NA	NA	0.9376	3.05708	4.2982	2.61491	7.97937	3.91612	2.03988	2.69868	0.2425	NA
TCGA-UF-A7JJ-01	0	549	68	NO	Larynx	M0	N0	T4a	Stage IVA	MALE	G1	NA	NA	NA	NA	NA	0.2178	0.4069	0.2178	NA	NA	NA	NA	NA	0.2178	0.406991	NA	NA	NA	NA	NA	NA	NA	NA	NA	NA	NA	NA	NA	1.48135	4.79288	4.82636	4.37256	8.63855	3.908	1.2038	3.57487	NA	NA
TCGA-UF-A7JK-01	1	424	59	YES	Larynx	M0	N0	T4a	Stage IVA	MALE	G2	NA	NA	NA	NA	NA	0.276931	0.509057	NA	NA	NA	NA	NA	NA	NA	0.1451	NA	NA	NA	NA	NA	0.1451	NA	NA	0.1451	NA	NA	NA	NA	2.4993	4.88549	5.17031	3.85136	8.26309	4.88547	0.509059	2.62825	NA	NA
TCGA-UF-A7JO-01	1	631	79	NO	Floor of mouth	M0	N0	T4a	Stage IVA	FEMALE	G2	NA	NA	NA	NA	NA	0.2062	0.3866	NA	NA	NA	NA	NA	NA	NA	0.2062	NA	NA	NA	NA	NA	NA	NA	NA	NA	NA	NA	NA	NA	1.3429	5.64444	5.59027	3.86025	7.88334	5.12766	1.79023	1.91308	NA	NA
TCGA-UF-A7JS-01	1	680	59	YES	Oral Tongue	M0	N2b	T3	Stage IVA	MALE	G2	0.3197	NA	NA	NA	NA	0.581247	NA	NA	NA	NA	NA	0.3197	NA	NA	0.802622	NA	NA	NA	NA	NA	NA	0.3197	NA	NA	NA	NA	NA	NA	2.57583	7.60571	5.77719	5.45694	10.7811	4.34715	3.11959	2.99046	NA	NA
TCGA-UF-A7JT-01	1	993	72	NO	Floor of mouth	M0	N0	T4a	Stage IVA	FEMALE	G3	NA	NA	NA	NA	NA	0.561674	0.5618	NA	0.561674	NA	NA	NA	NA	0.308	0.308	NA	NA	NA	NA	NA	NA	NA	NA	NA	NA	NA	NA	NA	1.41484	5.12103	5.39847	4.19976	8.43426	4.18099	2.46538	3.18478	NA	NA
TCGA-UF-A7JV-01	1	90	62	NO	Hypopharynx	M0	N2c	T4a	Stage IVA	FEMALE	G2	NA	NA	NA	NA	0.2917	0.534225	0.534225	NA	NA	NA	NA	NA	NA	NA	0.2917	NA	NA	NA	NA	NA	0.2917	NA	0.2917	NA	NA	NA	NA	NA	1.88324	5.67162	5.51781	4.20776	10.0899	4.56276	2.12475	1.08435	0.2917	NA
TCGA-UP-A6WW-01	0	518	58	YES	Oral Tongue	MX	N2c	T2	Stage IVA	MALE	G2	NA	NA	NA	NA	0.3522	0.3522	NA	0.3522	NA	NA	NA	NA	NA	NA	0.3522	NA	NA	NA	NA	NA	0.3522	NA	NA	NA	NA	NA	NA	NA	2.64456	6.41026	5.75717	4.49608	6.8199	5.31131	2.28416	1.25247	0.3522	NA
TCGA-WA-A7H4-01	0	443	69		Oral Tongue	M0	N0	T2	Stage II	MALE	G3	NA	NA	0.1428	NA	NA	0.1428	0.1428	NA	0.27273	NA	NA	NA	NA	0.391891	0.1428	NA	NA	NA	NA	NA	NA	NA	NA	NA	0.1428	NA	NA	NA	3.81861	5.87385	4.75547	3.45793	9.89242	3.83973	1.52246	4.07167	NA	NA
[truncated: 206 more columns]
